# Supplementary material for: 4-Hy­droxy-N-methyl­benzamide
Source: Acta Crystallogr Sect E Struct Rep Online. 2013 Apr 17;69(Pt 5):o738. doi: 10.1107/S1600536813009781 (PMC3648269; doi:10.1107/S1600536813009781)
Supplement: Supplementary file 1 [file e-69-0o738-sup1.cif]

##############################################################################
#                                                                            #
# This CIF contains the data in a paper accepted for publication in          #
# Acta Crystallographica Section E. It conforms to the requirements of       #
# Notes for Authors for Acta Crystallographica Section E, and has been       #
# peer reviewed under the auspices of the IUCr Commission on Journals.       #
#                                                                            #
# Full details of the Crystallographic Information File format               #
# are given in the paper "The Crystallographic Information File (CIF):       #
# a New Standard Archive File for Crystallography" by S. R. Hall, F. H.      #
# Allen and I. D. Brown [Acta Cryst. (1991), A47, 655-685].                  #
#                                                                            #
# The current version of the core CIF dictionary is obtainable from          #
# ftp://ftp.iucr.org/pub/cif_core.dic.                                       #
#                                                                            #
# Software is freely available for graphical display of the structure(s)     #
# in this CIF. For information consult the CIF software page                 #
# http://www.iucr.org/resources/cif/software.                                #
#                                                                            #
# This file may be used for bona fide research purposes within the           #
# scientific community so long as proper attribution is given to the journal # 
# article from which it was obtained.                                        #
#                                                                            #
##############################################################################
data_global
_audit_creation_method
;
  Olex2 1.2
  (compiled Mar 21 2013 11:17:50, GUI svn.r4446)
;
_journal_date_recd_electronic     2013-04-07
_journal_date_accepted     2013-04-09
_journal_name_full     'Acta Crystallographica, Section E'
_journal_year     2013
_journal_volume     69
_journal_issue      5
_journal_page_first     o738
_journal_page_last     o738
_journal_paper_category     QO
_journal_paper_doi     10.1107/S1600536813009781
_journal_coeditor_code     HG5306
_publ_contact_author_name     'Jasinski, Jerry P.'
_publ_contact_author_address
;
Department of Chemistry
Keene State College
229 Main Street
Keene, New Hampshire 03435, USA
;
_publ_contact_author_email     jjasinski@keene.edu
_publ_contact_author_fax     ?
_publ_contact_author_phone     '603 358-2563'
_publ_section_title
;
4-Hydroxy-<i>N</i>-methylbenzamide
;
loop_
    _publ_author_name
    _publ_author_address
    'Jasinski, Jerry P.'
;
Department of Chemistry
Keene State College
229 Main Street
Keene, NH 03435-2001, USA
;
    'St. John, Joel P.'
;
Department of Chemistry
Keene State College
229 Main Street
Keene, NH 03435-2001, USA
;
    'Butcher, Ray J.'
;
Department of Chemistry
Howard University
525 College Street NW
Washington, DC  20059, USA
;
    'Narayana, B.'
;
Department of Studies in Chemistry
Mangalore University
Mangalagangotri 574 199, India
;
    'Yathirajan, H. S.'
;
Department of Studies in Chemistry
University of Mysore
Manasagangotri, Mysore 570 006, India
;
    'Sarojini, B. K.'
;
Department of Chemistry
P.A. College of Engineering,
Nadupadavu, Mangalore 574 153, India
;
data_I
_chemical_name_systematic
;
4-Hydroxy-<i>N</i>-methylbenzamide
;
_chemical_formula_moiety     'C8 H9 N O2'
_chemical_formula_sum     'C8 H9 N O2'
_chemical_formula_iupac     'C8 H9 N O2'
_chemical_formula_weight     151.16
_chemical_melting_point     ?
_symmetry_cell_setting     monoclinic
_shelx_space_group_comment
;
The symmetry employed for this shelxl refinement is uniquely defined
by the following loop, which should always be used as a source of
symmetry information in preference to the above space-group names.
They are only intended as comments.
;
_space_group_name_H-M_alt     'C c'
_space_group_name_Hall     'C -2yc'
loop_
    _space_group_symop_operation_xyz
    'x, y, z'
    'x, -y, z+1/2'
    'x+1/2, y+1/2, z'
    'x+1/2, -y+1/2, z+1/2'
_cell_length_a     13.576(3)
_cell_length_b     16.964(3)
_cell_length_c     11.025(2)
_cell_angle_alpha     90
_cell_angle_beta     120.11(3)
_cell_angle_gamma     90
_cell_volume     2196.5(10)
_cell_formula_units_Z     12
_cell_measurement_reflns_used     3483
_cell_measurement_theta_min     4.5755
_cell_measurement_theta_max     77.4722
_cell_measurement_temperature     100(2)
_exptl_crystal_description     block
_exptl_crystal_colour     colourless
_exptl_crystal_size_max     0.42
_exptl_crystal_size_mid     0.28
_exptl_crystal_size_min     0.22
_exptl_crystal_density_diffrn     1.371
_exptl_crystal_density_meas     ?
_exptl_crystal_density_method     'not measured'
_exptl_crystal_F_000     960
_exptl_absorpt_coefficient_mu     0.100
_exptl_absorpt_correction_type     multi-scan
_exptl_absorpt_process_details
;
(CrysAlis PRO and CrysAlis RED; Agilent, 2012)
;
_shelx_estimated_absorpt_T_min     ?
_shelx_estimated_absorpt_T_max     ?
_exptl_absorpt_correction_T_min     0.63394
_exptl_absorpt_correction_T_max     1.00000
_exptl_special_details     ?
_diffrn_ambient_temperature     100(2)
_diffrn_radiation_type     MoK\a
_diffrn_radiation_wavelength     0.71073
_diffrn_measurement_device_type
;
Agilent Xcalibur diffractometer with a Ruby (Gemini Cu) detector
;
_diffrn_measurement_method     '\w scans'
_diffrn_detector_area_resol_mean     10.5081
_diffrn_reflns_number     4810
_diffrn_reflns_av_R_equivalents     0.0149
_diffrn_reflns_theta_min     2.109
_diffrn_reflns_theta_max     26.767
_diffrn_reflns_theta_full     25.242
_diffrn_measured_fraction_theta_max     0.979
_diffrn_measured_fraction_theta_full     0.996
_diffrn_reflns_limit_h_min     -17
_diffrn_reflns_limit_h_max     12
_diffrn_reflns_limit_k_min     -21
_diffrn_reflns_limit_k_max     20
_diffrn_reflns_limit_l_min     -13
_diffrn_reflns_limit_l_max     13
_refine_special_details
;
;
_reflns_number_total     2802
_reflns_number_gt     2545
_reflns_threshold_expression     I>2\s(I)
_refine_ls_structure_factor_coef     Fsqd
_refine_ls_matrix_type     full
_refine_ls_R_factor_all     0.0623
_refine_ls_R_factor_gt     0.0592
_refine_ls_wR_factor_gt     0.1863
_refine_ls_wR_factor_ref     0.1923
_refine_ls_goodness_of_fit_ref     1.103
_refine_ls_restrained_S_all     1.102
_refine_ls_number_reflns     2802
_refine_ls_number_parameters     305
_refine_ls_number_restraints     2
_refine_ls_hydrogen_treatment     constr
_refine_ls_weighting_scheme     calc
_refine_ls_weighting_details
;
w=1/[\s^2^(Fo^2^)+(0.1461P)^2^+0.3673P], where P=(Fo^2^+2Fc^2^)/3
;
_atom_sites_solution_hydrogens     geom
_atom_sites_solution_primary     ?
_atom_sites_solution_secondary     ?
_refine_ls_shift/su_max     0.000
_refine_ls_shift/su_mean     0.000
_refine_diff_density_max     0.580
_refine_diff_density_min     -0.564
_refine_ls_extinction_method     SHELXL
_refine_ls_extinction_coef     0.020(6)
_refine_ls_extinction_expression
                                  'Fc^*^=kFc[1+0.001xFc^2^\l^3^/sin(2\q)]^-1/4^'
_refine_ls_abs_structure_details     ?
_refine_ls_abs_structure_Flack     ?
loop_
    _atom_type_symbol
    _atom_type_description
    _atom_type_scat_dispersion_real
    _atom_type_scat_dispersion_imag
    _atom_type_scat_source
    'C' 'C' 0.0033 0.0016
                         'International Tables Vol C Tables 4.2.6.8 and 6.1.1.4'
    'H' 'H' 0.0000 0.0000
                         'International Tables Vol C Tables 4.2.6.8 and 6.1.1.4'
    'N' 'N' 0.0061 0.0033
                         'International Tables Vol C Tables 4.2.6.8 and 6.1.1.4'
    'O' 'O' 0.0106 0.0060
                         'International Tables Vol C Tables 4.2.6.8 and 6.1.1.4'
_computing_data_collection     'CrysAlis PRO (Agilent, 2012)'
_computing_cell_refinement     'CrysAlis PRO (Agilent, 2012)'
_computing_data_reduction     'CrysAlis PRO (Agilent,  2012)'
_computing_structure_solution     'SHELXS97 (Sheldrick, 2008)'
_computing_structure_refinement     'SHELXL2012 (Sheldrick, 2008)'
_computing_molecular_graphics     'OLEX2 (Dolomanov <i>et al.</i>, 2009)'
_computing_publication_material     'OLEX2 (Dolomanov <i>et al.</i>, 2009)'
loop_
    _atom_site_type_symbol
    _atom_site_label
    _atom_site_fract_x
    _atom_site_fract_y
    _atom_site_fract_z
    _atom_site_U_iso_or_equiv
    _atom_site_adp_type
    _atom_site_calc_flag
    _atom_site_occupancy
    _atom_site_disorder_assembly
    _atom_site_disorder_group
    O O1A -0.1230(3) 0.69501(19) 0.1817(4) 0.0616(8) Uani d 1 . .
    H H1A -0.1628 0.7033 0.0974 0.092 Uiso calc 1 . .
    O O2A 0.2475(3) 0.42236(17) 0.4097(3) 0.0612(8) Uani d 1 . .
    N N1A 0.1573(2) 0.39940(16) 0.1817(3) 0.0404(6) Uani d 1 . .
    H H1AA 0.1024 0.4109 0.0992 0.048 Uiso calc 1 . .
    C C1A 0.0968(3) 0.5501(2) 0.3666(4) 0.0471(8) Uani d 1 . .
    H H1AB 0.1499 0.5376 0.4589 0.056 Uiso calc 1 . .
    C C2A 0.0254(4) 0.6130(3) 0.3400(4) 0.0504(9) Uani d 1 . .
    H H2A 0.0306 0.6425 0.4141 0.060 Uiso calc 1 . .
    C C3A -0.0548(3) 0.6331(2) 0.2026(4) 0.0452(8) Uani d 1 . .
    C C4A -0.0623(3) 0.5876(2) 0.0918(4) 0.0468(8) Uani d 1 . .
    H H4A -0.1158 0.6002 -0.0004 0.056 Uiso calc 1 . .
    C C5A 0.0102(3) 0.5240(2) 0.1201(4) 0.0439(8) Uani d 1 . .
    H H5A 0.0048 0.4938 0.0467 0.053 Uiso calc 1 . .
    C C6A 0.0917(3) 0.5048(2) 0.2590(3) 0.0402(7) Uani d 1 . .
    C C7A 0.1730(3) 0.4393(2) 0.2940(4) 0.0431(8) Uani d 1 . .
    C C8A 0.2365(5) 0.3355(3) 0.2037(6) 0.0549(9) Uani d 1 . .
    H H8AA 0.2520 0.3063 0.2861 0.082 Uiso calc 1 . .
    H H8AB 0.3062 0.3570 0.2156 0.082 Uiso calc 1 . .
    H H8AC 0.2034 0.3010 0.1239 0.082 Uiso calc 1 . .
    O O1B 1.1116(3) 0.8638(2) 0.7338(3) 0.0617(9) Uani d 1 . .
    H H1B 1.1397 0.8800 0.8145 0.093 Uiso calc 1 . .
    O O2B 0.7422(3) 0.58944(17) 0.5125(3) 0.0576(8) Uani d 1 . .
    N N1B 0.8321(3) 0.56916(17) 0.7436(3) 0.0406(7) Uani d 1 . .
    H H1BA 0.8845 0.5830 0.8261 0.049 Uiso calc 1 . .
    C C1B 0.9770(3) 0.6941(2) 0.7987(4) 0.0455(8) Uani d 1 . .
    H H1BB 0.9815 0.6651 0.8729 0.055 Uiso calc 1 . .
    C C2B 1.0491(3) 0.7578(2) 0.8255(4) 0.0464(9) Uani d 1 . .
    H H2B 1.1014 0.7717 0.9175 0.056 Uiso calc 1 . .
    C C3B 1.0433(3) 0.8006(2) 0.7158(4) 0.0466(9) Uani d 1 . .
    C C4B 0.9661(4) 0.7791(3) 0.5779(5) 0.0540(10) Uani d 1 . .
    H H4B 0.9628 0.8074 0.5038 0.065 Uiso calc 1 . .
    C C5B 0.8946(3) 0.7156(2) 0.5518(4) 0.0486(9) Uani d 1 . .
    H H5B 0.8434 0.7010 0.4598 0.058 Uiso calc 1 . .
    C C6B 0.8987(3) 0.6735(2) 0.6626(4) 0.0422(8) Uani d 1 . .
    C C7B 0.8164(3) 0.6074(2) 0.6300(4) 0.0437(9) Uani d 1 . .
    C C8B 0.7582(4) 0.5039(2) 0.7230(5) 0.0562(11) Uani d 1 . .
    H H8BA 0.7827 0.4587 0.6927 0.084 Uiso calc 1 . .
    H H8BB 0.6817 0.5173 0.6530 0.084 Uiso calc 1 . .
    H H8BC 0.7606 0.4919 0.8096 0.084 Uiso calc 1 . .
    O O1C 0.3742(3) 0.4691(2) 0.6850(4) 0.0665(9) Uani d 1 . .
    H H1C 0.3295 0.4643 0.6007 0.100 Uiso calc 1 . .
    O O2C 0.7454(3) 0.74129(17) 0.9069(3) 0.0630(8) Uani d 1 . .
    N N1C 0.6574(3) 0.76016(17) 0.6775(3) 0.0433(7) Uani d 1 . .
    H H1CA 0.6057 0.7459 0.5949 0.052 Uiso calc 1 . .
    C C1C 0.5934(4) 0.6151(3) 0.8683(4) 0.0532(9) Uani d 1 . .
    H H1CB 0.6448 0.6298 0.9601 0.064 Uiso calc 1 . .
    C C2C 0.5220(4) 0.5522(3) 0.8445(4) 0.0558(10) Uani d 1 . .
    H H2C 0.5255 0.5244 0.9193 0.067 Uiso calc 1 . .
    C C3C 0.4443(3) 0.5305(2) 0.7068(4) 0.0484(9) Uani d 1 . .
    C C4C 0.4387(4) 0.5731(2) 0.5946(4) 0.0522(9) Uani d 1 . .
    H H4C 0.3865 0.5590 0.5027 0.063 Uiso calc 1 . .
    C C5C 0.5114(4) 0.6359(2) 0.6212(4) 0.0491(9) Uani d 1 . .
    H H5C 0.5075 0.6644 0.5469 0.059 Uiso calc 1 . .
    C C6C 0.5906(3) 0.6570(2) 0.7589(4) 0.0434(8) Uani d 1 . .
    C C7C 0.6724(3) 0.7228(2) 0.7924(4) 0.0463(8) Uani d 1 . .
    C C8C 0.7327(5) 0.8257(2) 0.6993(6) 0.0567(10) Uani d 1 . .
    H H8CA 0.7403 0.8575 0.7756 0.085 Uiso calc 1 . .
    H H8CB 0.7016 0.8571 0.6156 0.085 Uiso calc 1 . .
    H H8CC 0.8061 0.8061 0.7211 0.085 Uiso calc 1 . .
loop_
    _atom_site_aniso_label
    _atom_site_aniso_U_11
    _atom_site_aniso_U_22
    _atom_site_aniso_U_33
    _atom_site_aniso_U_12
    _atom_site_aniso_U_13
    _atom_site_aniso_U_23
    O1A 0.068(2) 0.0641(17) 0.0477(17) 0.0157(15) 0.0253(16) -0.0002(14)
    O2A 0.0643(19) 0.0652(17) 0.0364(15) 0.0055(14) 0.0122(13) -0.0009(13)
    N1A 0.0413(15) 0.0462(13) 0.0254(13) 0.0085(12) 0.0107(11) 0.0014(11)
    C1A 0.050(2) 0.057(2) 0.0305(16) -0.0027(16) 0.0168(16) 0.0005(14)
    C2A 0.051(2) 0.062(2) 0.0323(19) -0.0003(18) 0.0161(17) -0.0064(17)
    C3A 0.047(2) 0.0462(18) 0.039(2) -0.0024(14) 0.0196(17) 0.0009(14)
    C4A 0.048(2) 0.055(2) 0.0309(17) 0.0003(17) 0.0146(15) 0.0058(15)
    C5A 0.050(2) 0.0504(18) 0.0297(18) -0.0048(15) 0.0187(16) -0.0044(14)
    C6A 0.0413(17) 0.0466(16) 0.0304(17) -0.0068(14) 0.0161(14) -0.0005(13)
    C7A 0.0399(17) 0.0477(18) 0.0364(18) -0.0064(13) 0.0152(15) 0.0020(14)
    C8A 0.055(2) 0.0538(18) 0.050(2) 0.0078(16) 0.0221(17) 0.0012(16)
    O1B 0.061(2) 0.0612(18) 0.053(2) -0.0118(15) 0.0207(17) 0.0036(14)
    O2B 0.0545(17) 0.0564(16) 0.0410(17) -0.0079(13) 0.0084(13) -0.0068(13)
    N1B 0.0472(17) 0.0416(14) 0.0294(14) -0.0108(13) 0.0165(12) -0.0029(12)
    C1B 0.046(2) 0.0509(19) 0.038(2) 0.0015(16) 0.0199(17) 0.0043(15)
    C2B 0.0418(19) 0.055(2) 0.037(2) -0.0008(16) 0.0159(17) -0.0020(16)
    C3B 0.044(2) 0.0481(19) 0.046(2) 0.0016(16) 0.0217(18) 0.0039(16)
    C4B 0.060(3) 0.058(2) 0.039(2) 0.0001(19) 0.021(2) 0.0109(17)
    C5B 0.048(2) 0.055(2) 0.0306(18) 0.0001(17) 0.0108(17) 0.0027(15)
    C6B 0.0440(19) 0.0419(16) 0.038(2) 0.0047(14) 0.0188(17) 0.0015(14)
    C7B 0.048(2) 0.0435(18) 0.036(2) 0.0085(15) 0.0189(17) 0.0025(14)
    C8B 0.057(2) 0.049(2) 0.065(3) -0.0082(19) 0.032(2) -0.009(2)
    O1C 0.069(2) 0.0711(19) 0.0519(19) -0.0204(17) 0.0249(16) 0.0013(15)
    O2C 0.070(2) 0.0558(15) 0.0412(17) -0.0042(14) 0.0114(14) 0.0022(13)
    N1C 0.0464(16) 0.0442(13) 0.0334(14) -0.0093(12) 0.0156(12) -0.0013(12)
    C1C 0.053(2) 0.059(2) 0.0360(19) 0.0029(17) 0.0141(17) 0.0029(16)
    C2C 0.055(3) 0.066(2) 0.037(2) -0.0010(19) 0.0153(19) 0.0130(18)
    C3C 0.044(2) 0.0509(19) 0.045(2) 0.0008(15) 0.0184(17) 0.0005(16)
    C4C 0.053(2) 0.059(2) 0.037(2) 0.0008(18) 0.0176(18) -0.0027(16)
    C5C 0.055(2) 0.053(2) 0.034(2) 0.0017(17) 0.0187(18) 0.0030(15)
    C6C 0.0439(18) 0.0445(16) 0.039(2) 0.0077(15) 0.0185(16) 0.0020(14)
    C7C 0.046(2) 0.0417(17) 0.047(2) 0.0048(14) 0.0198(17) -0.0018(14)
    C8C 0.063(3) 0.0435(18) 0.066(3) -0.0039(17) 0.034(2) 0.0017(18)
_geom_special_details
;
 All esds (except the esd in the dihedral angle between two l.s. planes)
 are estimated using the full covariance matrix.  The cell esds are taken
 into account individually in the estimation of esds in distances, angles
 and torsion angles; correlations between esds in cell parameters are only
 used when they are defined by crystal symmetry.  An approximate (isotropic)
 treatment of cell esds is used for estimating esds involving l.s. planes.
;
loop_
    _geom_bond_atom_site_label_1
    _geom_bond_atom_site_label_2
    _geom_bond_site_symmetry_2
    _geom_bond_distance
    _geom_bond_publ_flag
    O1A H1A . 0.8200 ?
    O1A C3A . 1.341(5) ?
    O2A C7A . 1.199(5) ?
    N1A H1AA . 0.8600 ?
    N1A C7A . 1.331(5) ?
    N1A C8A . 1.460(5) ?
    C1A H1AB . 0.9300 ?
    C1A C2A . 1.371(6) ?
    C1A C6A . 1.386(5) ?
    C2A H2A . 0.9300 ?
    C2A C3A . 1.394(6) ?
    C3A C4A . 1.405(5) ?
    C4A H4A . 0.9300 ?
    C4A C5A . 1.386(5) ?
    C5A H5A . 0.9300 ?
    C5A C6A . 1.405(5) ?
    C6A C7A . 1.474(5) ?
    C8A H8AA . 0.9600 ?
    C8A H8AB . 0.9600 ?
    C8A H8AC . 0.9600 ?
    O1B H1B . 0.8200 ?
    O1B C3B . 1.364(5) ?
    O2B C7B . 1.215(5) ?
    N1B H1BA . 0.8600 ?
    N1B C7B . 1.330(5) ?
    N1B C8B . 1.434(5) ?
    C1B H1BB . 0.9300 ?
    C1B C2B . 1.387(6) ?
    C1B C6B . 1.380(6) ?
    C2B H2B . 0.9300 ?
    C2B C3B . 1.379(5) ?
    C3B C4B . 1.395(6) ?
    C4B H4B . 0.9300 ?
    C4B C5B . 1.379(6) ?
    C5B H5B . 0.9300 ?
    C5B C6B . 1.393(5) ?
    C6B C7B . 1.493(5) ?
    C8B H8BA . 0.9600 ?
    C8B H8BB . 0.9600 ?
    C8B H8BC . 0.9600 ?
    O1C H1C . 0.8200 ?
    O1C C3C . 1.349(5) ?
    O2C C7C . 1.191(5) ?
    N1C H1CA . 0.8600 ?
    N1C C7C . 1.338(5) ?
    N1C C8C . 1.446(5) ?
    C1C H1CB . 0.9300 ?
    C1C C2C . 1.376(6) ?
    C1C C6C . 1.385(5) ?
    C2C H2C . 0.9300 ?
    C2C C3C . 1.395(6) ?
    C3C C4C . 1.402(6) ?
    C4C H4C . 0.9300 ?
    C4C C5C . 1.380(6) ?
    C5C H5C . 0.9300 ?
    C5C C6C . 1.397(5) ?
    C6C C7C . 1.484(5) ?
    C8C H8CA . 0.9600 ?
    C8C H8CB . 0.9600 ?
    C8C H8CC . 0.9600 ?
loop_
    _geom_angle_atom_site_label_1
    _geom_angle_atom_site_label_2
    _geom_angle_atom_site_label_3
    _geom_angle_site_symmetry_1
    _geom_angle_site_symmetry_3
    _geom_angle
    _geom_angle_publ_flag
    C3A O1A H1A . . 109.5 ?
    C7A N1A H1AA . . 121.2 ?
    C7A N1A C8A . . 117.5(4) ?
    C8A N1A H1AA . . 121.2 ?
    C2A C1A H1AB . . 119.2 ?
    C2A C1A C6A . . 121.5(4) ?
    C6A C1A H1AB . . 119.2 ?
    C1A C2A H2A . . 119.8 ?
    C1A C2A C3A . . 120.4(3) ?
    C3A C2A H2A . . 119.8 ?
    O1A C3A C2A . . 118.2(3) ?
    O1A C3A C4A . . 122.6(4) ?
    C2A C3A C4A . . 119.2(3) ?
    C3A C4A H4A . . 120.1 ?
    C5A C4A C3A . . 119.8(4) ?
    C5A C4A H4A . . 120.1 ?
    C4A C5A H5A . . 119.7 ?
    C4A C5A C6A . . 120.6(3) ?
    C6A C5A H5A . . 119.7 ?
    C1A C6A C5A . . 118.5(3) ?
    C1A C6A C7A . . 119.0(3) ?
    C5A C6A C7A . . 122.5(3) ?
    O2A C7A N1A . . 121.6(4) ?
    O2A C7A C6A . . 125.4(4) ?
    N1A C7A C6A . . 113.0(3) ?
    N1A C8A H8AA . . 109.5 ?
    N1A C8A H8AB . . 109.5 ?
    N1A C8A H8AC . . 109.5 ?
    H8AA C8A H8AB . . 109.5 ?
    H8AA C8A H8AC . . 109.5 ?
    H8AB C8A H8AC . . 109.5 ?
    C3B O1B H1B . . 109.5 ?
    C7B N1B H1BA . . 121.3 ?
    C7B N1B C8B . . 117.3(3) ?
    C8B N1B H1BA . . 121.3 ?
    C2B C1B H1BB . . 119.8 ?
    C6B C1B H1BB . . 119.8 ?
    C6B C1B C2B . . 120.4(4) ?
    C1B C2B H2B . . 120.0 ?
    C3B C2B C1B . . 120.0(4) ?
    C3B C2B H2B . . 120.0 ?
    O1B C3B C2B . . 123.4(4) ?
    O1B C3B C4B . . 116.7(4) ?
    C2B C3B C4B . . 119.9(4) ?
    C3B C4B H4B . . 120.1 ?
    C5B C4B C3B . . 119.9(4) ?
    C5B C4B H4B . . 120.1 ?
    C4B C5B H5B . . 119.9 ?
    C4B C5B C6B . . 120.2(4) ?
    C6B C5B H5B . . 119.9 ?
    C1B C6B C5B . . 119.6(4) ?
    C1B C6B C7B . . 121.8(3) ?
    C5B C6B C7B . . 118.6(4) ?
    O2B C7B N1B . . 122.5(4) ?
    O2B C7B C6B . . 124.4(4) ?
    N1B C7B C6B . . 113.1(3) ?
    N1B C8B H8BA . . 109.5 ?
    N1B C8B H8BB . . 109.5 ?
    N1B C8B H8BC . . 109.5 ?
    H8BA C8B H8BB . . 109.5 ?
    H8BA C8B H8BC . . 109.5 ?
    H8BB C8B H8BC . . 109.5 ?
    C3C O1C H1C . . 109.5 ?
    C7C N1C H1CA . . 121.7 ?
    C7C N1C C8C . . 116.6(4) ?
    C8C N1C H1CA . . 121.7 ?
    C2C C1C H1CB . . 119.2 ?
    C2C C1C C6C . . 121.6(4) ?
    C6C C1C H1CB . . 119.2 ?
    C1C C2C H2C . . 120.4 ?
    C1C C2C C3C . . 119.2(4) ?
    C3C C2C H2C . . 120.4 ?
    O1C C3C C2C . . 118.6(4) ?
    O1C C3C C4C . . 121.3(4) ?
    C2C C3C C4C . . 120.1(4) ?
    C3C C4C H4C . . 120.2 ?
    C5C C4C C3C . . 119.6(4) ?
    C5C C4C H4C . . 120.2 ?
    C4C C5C H5C . . 119.7 ?
    C4C C5C C6C . . 120.6(3) ?
    C6C C5C H5C . . 119.7 ?
    C1C C6C C5C . . 119.0(4) ?
    C1C C6C C7C . . 118.6(4) ?
    C5C C6C C7C . . 122.4(3) ?
    O2C C7C N1C . . 122.0(4) ?
    O2C C7C C6C . . 125.6(4) ?
    N1C C7C C6C . . 112.4(3) ?
    N1C C8C H8CA . . 109.5 ?
    N1C C8C H8CB . . 109.5 ?
    N1C C8C H8CC . . 109.5 ?
    H8CA C8C H8CB . . 109.5 ?
    H8CA C8C H8CC . . 109.5 ?
    H8CB C8C H8CC . . 109.5 ?
loop_
    _geom_torsion_atom_site_label_1
    _geom_torsion_atom_site_label_2
    _geom_torsion_atom_site_label_3
    _geom_torsion_atom_site_label_4
    _geom_torsion_site_symmetry_1
    _geom_torsion_site_symmetry_2
    _geom_torsion_site_symmetry_3
    _geom_torsion_site_symmetry_4
    _geom_torsion
    _geom_torsion_publ_flag
    O1A C3A C4A C5A . . . . -179.7(3) ?
    C1A C2A C3A O1A . . . . 179.9(4) ?
    C1A C2A C3A C4A . . . . 0.6(6) ?
    C1A C6A C7A O2A . . . . -2.4(5) ?
    C1A C6A C7A N1A . . . . 178.5(3) ?
    C2A C1A C6A C5A . . . . -0.7(5) ?
    C2A C1A C6A C7A . . . . 178.3(3) ?
    C2A C3A C4A C5A . . . . -0.3(5) ?
    C3A C4A C5A C6A . . . . -0.4(5) ?
    C4A C5A C6A C1A . . . . 0.9(5) ?
    C4A C5A C6A C7A . . . . -178.0(3) ?
    C5A C6A C7A O2A . . . . 176.5(4) ?
    C5A C6A C7A N1A . . . . -2.6(4) ?
    C6A C1A C2A C3A . . . . 0.0(6) ?
    C8A N1A C7A O2A . . . . -1.9(6) ?
    C8A N1A C7A C6A . . . . 177.2(3) ?
    O1B C3B C4B C5B . . . . 179.8(4) ?
    C1B C2B C3B O1B . . . . -179.7(4) ?
    C1B C2B C3B C4B . . . . -0.9(6) ?
    C1B C6B C7B O2B . . . . 176.1(4) ?
    C1B C6B C7B N1B . . . . -3.9(5) ?
    C2B C1B C6B C5B . . . . 1.8(6) ?
    C2B C1B C6B C7B . . . . -177.3(3) ?
    C2B C3B C4B C5B . . . . 0.9(6) ?
    C3B C4B C5B C6B . . . . 0.5(6) ?
    C4B C5B C6B C1B . . . . -1.8(6) ?
    C4B C5B C6B C7B . . . . 177.3(3) ?
    C5B C6B C7B O2B . . . . -3.0(6) ?
    C5B C6B C7B N1B . . . . 176.9(4) ?
    C6B C1B C2B C3B . . . . -0.5(6) ?
    C8B N1B C7B O2B . . . . 0.8(6) ?
    C8B N1B C7B C6B . . . . -179.1(3) ?
    O1C C3C C4C C5C . . . . 179.6(4) ?
    C1C C2C C3C O1C . . . . -179.6(4) ?
    C1C C2C C3C C4C . . . . -0.6(6) ?
    C1C C6C C7C O2C . . . . 3.7(6) ?
    C1C C6C C7C N1C . . . . -177.5(3) ?
    C2C C1C C6C C5C . . . . 1.6(6) ?
    C2C C1C C6C C7C . . . . -178.3(4) ?
    C2C C3C C4C C5C . . . . 0.6(6) ?
    C3C C4C C5C C6C . . . . 0.4(6) ?
    C4C C5C C6C C1C . . . . -1.5(6) ?
    C4C C5C C6C C7C . . . . 178.4(3) ?
    C5C C6C C7C O2C . . . . -176.2(4) ?
    C5C C6C C7C N1C . . . . 2.7(5) ?
    C6C C1C C2C C3C . . . . -0.5(7) ?
    C8C N1C C7C O2C . . . . -1.5(6) ?
    C8C N1C C7C C6C . . . . 179.6(3) ?
loop_
    _geom_hbond_atom_site_label_D
    _geom_hbond_atom_site_label_H
    _geom_hbond_atom_site_label_A
    _geom_hbond_site_symmetry_A
    _geom_hbond_distance_DH
    _geom_hbond_distance_HA
    _geom_hbond_distance_DA
    _geom_hbond_angle_DHA
    O1A H1A O2C 1_454 0.82 1.94 2.749(5) 170.4
    C2A H2A N1A 2_565 0.93 2.66 3.267(5) 123.5
    C4A H4A N1B 1_454 0.93 2.60 3.371(5) 141.2
    O1B H1B O2B 4_565 0.82 1.98 2.784(5) 166.2
    C2B H2B N1C 4_565 0.93 2.63 3.404(5) 141.5
    O1C H1C O2A . 0.82 1.96 2.750(5) 162.5
_shelx_hkl_checksum     84254
_shelx_hkl_file
;
   0   0   1    2.25    0.05
   0   0  -3    0.09    0.07
   0   0   3    0.09    0.05
   0   0  -4  224.45    1.28
   0   0   4  228.57    0.98
   0   0  -5    0.57    0.11
   0   0  -5   -0.04    0.09
   0   0  -6  110.26    1.15
   0   0  -6  113.51    1.10
   0   0  -7    0.11    0.19
   0   0  -8    8.70    0.26
   0   0  -9   -0.18    0.10
   0   0 -10   14.09    0.31
   0   0 -11    0.02    0.07
   0   2   0    0.23    0.02
   0   2   1  205.08    0.62
   0  -2  -1  209.05    0.72
   0   2  -2    2.98    0.10
   0  -2  -2    2.64    0.12
   0  -2   2    2.77    0.05
   0   2   2    2.45    0.10
   0  -2  -3  106.93    0.80
   0   2  -3  108.55    0.74
   0   2  -3  109.08    0.70
   0   2   3  105.77    0.68
   0   2  -4    1.15    0.12
   0   2   4    1.28    0.11
   0  -2  -4    1.06    0.12
   0   2  -4    1.31    0.11
   0  -2  -5    2.01    0.16
   0   2  -5    2.07    0.15
   0  -2  -6    5.91    0.29
   0   2  -6    7.25    0.29
   0  -2  -7   85.16    1.13
   0   2  -8   75.18    0.70
   0  -2  -8   73.94    0.72
   0   2  -9   10.56    0.28
   0  -2  -9   10.05    0.29
   0   2 -10    1.85    0.14
   0  -2 -10    1.84    0.15
   0   2 -11    0.92    0.09
   0  -2 -11    0.98    0.10
   0   4   0    0.19    0.04
   0   4  -1  219.83    0.68
   0   4   1  219.53    0.83
   0  -4  -1  219.75    0.94
   0   4   2   25.15    0.33
   0  -4  -2   25.54    0.37
   0   4   3   46.60    0.51
   0   4  -3   46.85    0.47
   0  -4  -3   46.36    0.58
   0  -4  -4    2.22    0.17
   0   4   4    2.40    0.16
   0   4  -5  148.70    1.09
   0  -4  -5  144.87    1.30
   0  -4  -6    2.53    0.22
   0  -4  -7    4.49    0.29
   0  -4  -8   34.67    0.49
   0   4  -8   38.79    0.48
   0  -4  -9   12.50    0.31
   0   4  -9   14.29    0.30
   0  -4 -10    1.35    0.13
   0   4 -10    1.26    0.10
   0  -4 -11   -0.02    0.07
   0  -6   0  130.13    0.80
   0   6   1  113.17    0.70
   0  -6  -1  114.82    0.82
   0   6  -2  488.69    1.32
   0  -6  -2  487.70    1.86
   0   6   2  492.58    1.65
   0  -6  -3  360.20    1.78
   0   6   3  361.50    1.59
   0  -6  -4  186.15    1.41
   0  -6  -5  112.05    1.21
   0  -6  -6    0.37    0.18
   0   6  -7    0.21    0.12
   0  -6  -7    0.27    0.10
   0  -6  -8    3.37    0.17
   0  -6  -9    3.51    0.18
   0  -6 -10    3.12    0.14
   0  -6 -10    3.19    0.13
   0  -6 -11    7.68    0.16
   0   6 -11    6.10    0.11
   0  -8   0    0.16    0.09
   0   8  -1   27.24    0.32
   0  -8  -1   26.45    0.47
   0  -8  -2    1.88    0.16
   0  -8  -3   16.81    0.44
   0  -8  -4   13.74    0.44
   0  -8  -5   17.50    0.52
   0  -8  -6    0.42    0.25
   0  -8  -7   15.80    0.31
   0   8  -7   15.43    0.34
   0  -8  -8    3.49    0.16
   0   8  -8    3.41    0.18
   0  -8  -9    2.92    0.14
   0  -8  -9    2.90    0.14
   0  -8 -10    5.63    0.15
   0  -8 -10    5.72    0.15
   0  -8 -11    5.29    0.10
   0 -10   0    1.68    0.17
   0 -10   1  137.22    1.15
   0 -10  -1  136.96    1.22
   0 -10  -2   57.52    0.83
   0 -10  -3   12.01    0.42
   0 -10  -4    4.68    0.29
   0 -10  -5    3.63    0.29
   0 -10  -5    3.69    0.16
   0 -10  -6    1.26    0.13
   0  10  -6    1.30    0.13
   0  10  -7    0.41    0.12
   0 -10  -7    0.51    0.10
   0 -10  -7    0.28    0.10
   0 -10  -8    0.20    0.09
   0 -10  -8    0.32    0.08
   0  10  -8    0.12    0.11
   0 -10  -9    0.62    0.07
   0 -10  -9    0.77    0.10
   0 -10 -10    0.52    0.06
   0 -10 -10    0.43    0.05
   0 -12   0    6.78    0.31
   0 -12  -1   12.68    0.42
   0 -12   1   11.89    0.38
   0 -12   2    1.95    0.19
   0 -12  -2    1.40    0.22
   0 -12  -3    2.21    0.24
   0 -12  -4   13.72    0.48
   0 -12  -4   14.05    0.30
   0  12  -5   14.29    0.31
   0 -12  -5   14.67    0.32
   0 -12  -6    7.01    0.23
   0  12  -6    6.78    0.23
   0 -12  -7    8.24    0.24
   0  12  -7    8.42    0.25
   0  12  -8    5.26    0.18
   0 -12  -8    5.79    0.19
   0 -12  -9    0.46    0.07
   0 -14   0    0.17    0.13
   0 -14   0    0.08    0.29
   0  14   0   -0.05    0.10
   0  14   1    7.43    0.19
   0 -14   1    6.85    0.34
   0  14  -1    6.64    0.19
   0 -14  -1    7.53    0.21
   0 -14  -1    6.57    0.32
   0 -14  -2    0.31    0.10
   0 -14   2    0.41    0.15
   0 -14  -3    9.47    0.25
   0 -14  -4   51.43    0.58
   0  14  -5   51.12    0.55
   0 -14  -5   52.61    0.59
   0 -14  -6   56.49    0.59
   0  14  -6   54.16    0.55
   0  14  -7    0.99    0.10
   0 -14  -7    0.94    0.12
   0 -14  -7    0.99    0.11
   0 -14  -8    2.62    0.12
   0 -14  -9    0.04    0.05
   0  16   0    1.59    0.11
   0 -16  -1    3.77    0.17
   0 -16   1    3.57    0.18
   0  16   1    3.79    0.15
   0 -16  -2   23.40    0.37
   0  16   2   23.48    0.32
   0  16   3    9.49    0.21
   0 -16  -3    9.55    0.25
   0 -16  -4    0.59    0.12
   0  16  -4    0.52    0.10
   0  16  -5    0.96    0.10
   0 -16  -5    0.94    0.12
   0 -16  -6   -0.07    0.09
   0  16  -6   -0.01    0.07
   0 -16  -7    0.18    0.07
   0  16   7    0.25    0.05
   0 -16  -8    0.42    0.05
   0 -18   0    0.18    0.09
   0  18   1    2.36    0.11
   0 -18  -1    2.33    0.15
   0 -18  -2    3.83    0.15
   0 -18   2    4.04    0.15
   0  18   2    3.65    0.13
   0 -18  -3    3.00    0.14
   0  18   3    2.84    0.11
   0  18  -3    3.14    0.12
   0 -18  -4    4.90    0.16
   0 -18  -4    4.63    0.17
   0  18   4    4.56    0.12
   0 -18  -5    0.42    0.08
   0  18   5    0.31    0.05
   0 -18  -5    0.36    0.08
   0 -18  -6    0.13    0.06
   0 -20   0   -0.03    0.06
   0 -20   1    8.97    0.16
   0 -20  -1    8.96    0.19
   0 -20  -2    2.68    0.12
   0 -20  -3    3.74    0.12
   0 -20  -4    0.22    0.05
   1   1 -12    1.72    0.08
   1  -1 -12    1.66    0.09
   1   1 -11    9.13    0.23
   1  -1 -11    8.63    0.23
   1   1 -10   21.35    0.39
   1  -1 -10   20.92    0.39
   1   1  -9   21.86    0.41
   1  -1  -9   21.73    0.41
   1  -1  -8   74.33    0.70
   1   1  -8   74.72    0.70
   1   1  -7   34.36    0.67
   1  -1  -7   32.98    0.68
   1  -1  -6   20.23    0.48
   1   1  -6   19.80    0.46
   1  -1  -6   20.29    0.47
   1   1  -5   56.25    0.70
   1  -1  -5   55.89    0.69
   1   1  -5   55.37    0.66
   1  -1  -5   55.89    0.71
   1   1  -4  206.33    1.14
   1  -1  -4  205.16    1.16
   1  -1  -3    6.45    0.18
   1   1  -3    6.61    0.18
   1  -1  -2   73.90    0.47
   1   1  -2   76.08    0.45
  -1  -1   1   34.53    0.17
   1  -1  -1   33.81    0.20
  -1   1   0   48.56    0.25
  -1   1   0   48.98    0.23
  -1  -1   0   48.26    0.25
  -1   1  -1  122.87    0.50
  -1  -1  -1  121.29    0.59
  -1   1  -2    9.91    0.20
  -1   1  -2    9.68    0.16
  -1   1  -3  203.59    1.07
  -1   1  -3  205.31    1.07
   1  -1   3  206.57    0.81
  -1  -1  -3  205.88    1.16
  -1   1  -4   51.64    0.64
   1   1   4   52.70    0.55
  -1   1  -4   51.79    0.56
  -1   1  -5   31.50    0.50
   1   1   5   30.67    0.47
  -1  -1  -5   29.81    0.58
  -1   1  -5   30.00    0.56
  -1   1  -6    5.71    0.29
  -1  -1  -6    5.73    0.30
  -1  -1  -7    1.37    0.24
  -1   1  -8    9.51    0.27
  -1  -1  -8    8.75    0.26
  -1   1  -9    2.51    0.15
  -1  -1  -9    2.26    0.16
  -1   1 -10    5.17    0.18
  -1  -1 -10    4.98    0.18
  -1   1 -11   12.04    0.18
  -1  -1 -11   12.04    0.20
   1  -3 -12    0.10    0.06
   1  -3 -11    0.22    0.09
   1   3 -11    0.40    0.08
   1  -3 -10   15.60    0.33
   1   3 -10   15.37    0.31
   1  -3  -9  153.52    1.04
   1   3  -9  158.06    1.02
   1   3  -8  147.12    0.95
   1  -3  -8  142.95    0.95
   1   3  -7   60.72    0.88
   1  -3  -7   48.34    0.84
   1  -3  -6  200.49    1.55
   1   3  -6  211.18    1.46
   1  -3  -5  120.68    1.08
   1  -3  -4  170.58    1.14
  -1  -3   4  176.95    0.47
   1  -3  -3  299.20    1.26
  -1  -3   3  284.38    0.41
   1  -3  -2   20.00    0.28
   1   3  -2   20.17    0.18
   1   3  -1  119.80    0.25
   1  -3  -1  118.99    0.53
  -1   3   0  228.33    0.62
  -1  -3   0  227.63    0.83
  -1   3  -1  446.62    1.17
  -1  -3  -1  454.58    1.35
  -1   3  -2   26.29    0.34
   1   3   2   26.07    0.34
  -1   3  -3  739.08    2.10
  -1  -3  -3  753.57    2.36
  -1   3  -4   56.29    0.65
  -1   3  -4   59.14    0.59
   1   3   4   57.04    0.64
  -1  -3  -4   58.12    0.77
  -1  -3  -5   57.17    0.84
   1   3   5   58.10    0.70
  -1  -3  -6   66.60    0.99
  -1  -3  -7   45.51    0.54
  -1  -3  -7   44.39    0.86
  -1   3  -7   45.92    0.45
  -1   3  -8   23.69    0.38
  -1  -3  -8   21.79    0.40
  -1  -3  -9   21.13    0.39
  -1   3  -9   23.29    0.36
  -1  -3 -10    0.22    0.09
  -1   3 -10    0.17    0.08
  -1  -3 -11    0.82    0.08
   1  -5 -12    0.00    0.04
   1  -5 -11    0.96    0.08
   1  -5 -11    0.90    0.10
   1  -5 -10    0.21    0.09
   1   5 -10    0.19    0.10
   1   5  -9    2.12    0.14
   1  -5  -9    2.40    0.15
   1   5  -8    4.39    0.19
   1  -5  -8    3.12    0.15
   1  -5  -7    2.49    0.23
   1  -5  -6   17.87    0.49
   1  -5  -5  178.91    1.41
   1  -5  -4    7.55    0.27
   1  -5  -3  104.78    0.85
   1   5  -2   89.68    0.41
   1  -5  -2   88.34    0.67
   1   5  -1  120.07    0.48
  -1   5   1  118.64    0.27
  -1  -5   0    0.27    0.07
   1   5   0    0.27    0.05
  -1  -5  -1  121.55    0.85
  -1   5  -1  121.45    0.45
  -1   5  -1  119.70    0.68
  -1   5  -2   13.72    0.26
  -1  -5  -2   14.18    0.33
   1   5   2   13.28    0.28
  -1   5  -3    4.10    0.17
   1   5   3    4.05    0.20
  -1  -5  -3    4.17    0.23
  -1  -5  -4   65.06    0.86
  -1   5  -4   66.88    0.73
   1   5   4   66.97    0.76
  -1  -5  -5   14.35    0.46
   1   5   5   15.85    0.41
  -1  -5  -6    2.77    0.24
  -1  -5  -7   16.02    0.33
  -1   5  -7   15.54    0.27
  -1  -5  -8   73.38    0.70
  -1  -5  -9    0.37    0.11
  -1  -5 -10    6.06    0.18
  -1  -5 -11    1.10    0.06
  -1  -5 -11    1.43    0.08
   1  -7 -11    6.68    0.15
   1  -7 -11    7.17    0.15
   1  -7 -10    2.25    0.13
   1  -7  -9    3.75    0.17
   1   7  -8    5.94    0.22
   1  -7  -8    5.87    0.20
   1  -7  -7    3.64    0.16
   1   7  -7    3.94    0.18
   1  -7  -6    3.35    0.26
   1  -7  -5    4.55    0.26
   1  -7  -4   12.52    0.38
   1  -7  -3   41.68    0.60
   1  -7  -2   56.30    0.64
   1  -7  -1    1.20    0.11
   1   7   0   20.43    0.30
  -1  -7   0   20.60    0.38
   1  -7   0   19.73    0.34
  -1  -7  -1    0.53    0.10
   1   7   1    0.39    0.08
  -1   7  -1    0.38    0.07
  -1   7  -1    0.38    0.05
  -1   7  -2    0.28    0.08
   1   7   2    0.32    0.11
  -1  -7  -2    0.30    0.11
  -1  -7  -3   26.96    0.56
   1   7   3   27.58    0.49
  -1   7  -3   28.40    0.44
  -1  -7  -4   61.52    0.90
   1   7   4   63.53    0.81
  -1  -7  -5    0.15    0.21
  -1  -7  -6    0.47    0.27
  -1  -7  -7   10.55    0.27
  -1   7  -7   10.85    0.29
  -1  -7  -8    4.30    0.18
  -1  -7  -9    1.56    0.12
  -1  -7  -9    1.82    0.12
  -1  -7 -10    0.16    0.07
   1  -9 -11    2.88    0.08
   1  -9 -10   22.72    0.28
   1  -9 -10   21.82    0.30
   1  -9  -9   23.76    0.36
   1  -9  -9   25.96    0.35
   1  -9  -8    2.47    0.13
   1   9  -8    0.89    0.12
   1  -9  -7    4.93    0.17
   1   9  -7    4.43    0.20
   1   9  -6    0.59    0.12
   1  -9  -6    0.67    0.26
   1  -9  -5   13.72    0.45
   1  -9  -4    2.15    0.19
   1  -9  -3   30.38    0.58
   1  -9  -2   35.74    0.59
  -1  -9   1  201.58    1.33
   1  -9  -1  210.54    1.33
   1  -9   0  144.58    1.06
  -1  -9   0  141.52    1.15
  -1   9  -1   43.47    0.50
  -1  -9  -1   42.41    0.68
  -1  -9  -2   24.57    0.55
  -1  -9  -3  139.44    1.38
  -1  -9  -4    8.26    0.37
  -1  -9  -5   20.85    0.59
  -1  -9  -6    2.65    0.14
  -1  -9  -6    2.57    0.16
  -1  -9  -7    2.32    0.15
  -1   9  -7    2.38    0.16
  -1  -9  -7    2.40    0.14
  -1  -9  -8    0.26    0.08
  -1  -9  -8    0.30    0.09
  -1  -9  -9   14.76    0.24
  -1  -9  -9   13.35    0.24
  -1  -9 -10    1.92    0.08
   1 -11 -10    0.06    0.06
   1 -11  -9    0.55    0.10
   1  11  -8    0.70    0.12
   1 -11  -8    0.83    0.12
   1 -11  -7    0.04    0.11
   1  11  -7    0.07    0.09
   1  11  -6    1.44    0.14
   1 -11  -6    1.11    0.12
   1 -11  -5    1.53    0.12
   1 -11  -5    1.80    0.27
   1 -11  -4    3.45    0.26
   1 -11  -3   42.44    0.76
   1 -11  -2  104.57    1.11
  -1 -11   2   98.31    1.04
   1 -11  -1   29.60    0.59
  -1 -11   1   27.34    0.56
   1 -11   0  109.30    1.07
  -1 -11   0  100.63    1.10
   1 -11   1    5.20    0.25
  -1 -11  -1    4.94    0.28
  -1 -11  -2    1.23    0.20
  -1 -11  -3    8.19    0.39
  -1 -11  -4    1.27    0.26
  -1 -11  -4    0.98    0.12
  -1 -11  -5   33.95    0.46
  -1  11  -5   34.46    0.46
  -1 -11  -6   25.86    0.41
  -1  11  -6   26.17    0.42
  -1 -11  -7    1.05    0.11
  -1  11  -7    0.81    0.12
  -1 -11  -7    1.15    0.10
  -1 -11  -8    2.54    0.13
  -1 -11  -8    2.36    0.12
  -1 -11  -9    5.99    0.12
  -1 -11  -9    5.50    0.14
   1 -13  -9    0.21    0.07
   1 -13  -8    1.09    0.12
   1  13  -8    1.22    0.12
   1  13  -7   16.64    0.33
   1 -13  -7   18.16    0.35
   1  13  -6    7.52    0.24
   1 -13  -6    7.83    0.25
   1 -13  -5    8.03    0.25
   1 -13  -4    0.32    0.10
   1 -13  -3    0.73    0.31
   1 -13  -3    0.49    0.11
  -1 -13   3    0.51    0.23
  -1 -13   2    0.40    0.20
   1 -13  -2    0.77    0.27
  -1 -13   1   26.92    0.62
   1 -13  -1   27.31    0.61
  -1 -13   0    3.14    0.25
   1 -13   0    3.26    0.26
   1 -13   1    2.90    0.25
  -1 -13  -1    3.09    0.25
  -1 -13  -2    5.60    0.33
  -1 -13  -2    5.04    0.18
   1 -13   2    5.25    0.28
  -1 -13  -3    7.12    0.23
  -1  13  -4   51.19    0.54
  -1 -13  -4   49.52    0.57
  -1  13  -5   47.49    0.52
  -1 -13  -5   44.14    0.54
  -1 -13  -6   10.90    0.27
  -1  13  -6   11.27    0.26
  -1  13  -7    0.27    0.09
  -1 -13  -7    0.37    0.09
  -1 -13  -8    0.64    0.09
   1 -15  -9    1.47    0.06
   1 -15  -8    1.26    0.09
   1  15  -7   20.45    0.30
   1 -15  -7   20.40    0.31
   1  15  -6   20.36    0.34
   1 -15  -6   21.24    0.34
   1  15  -5    6.70    0.22
   1 -15  -5    6.83    0.22
   1 -15  -4   72.29    0.63
  -1  15   3   35.56    0.38
  -1 -15   3   36.32    0.46
  -1 -15   2   99.80    0.80
   1 -15  -2  100.98    0.72
   1  15  -1    1.78    0.13
   1 -15  -1    3.02    0.15
   1  15   0    4.90    0.17
  -1 -15   0    5.04    0.19
   1  15   1   12.07    0.25
  -1 -15  -1   12.58    0.28
  -1 -15  -2    4.47    0.18
  -1 -15  -3    1.46    0.13
  -1 -15  -4    1.13    0.13
  -1 -15  -5   19.50    0.34
  -1 -15  -6   11.70    0.25
  -1 -15  -7    2.30    0.12
   1  15   8   16.54    0.15
  -1 -15  -8   16.87    0.18
   1 -17  -7    0.49    0.07
   1 -17  -6    0.14    0.08
   1  17  -6    0.08    0.06
  -1  17   5    3.60    0.11
   1 -17  -5    3.35    0.15
   1  17  -5    3.44    0.14
  -1  17   4   25.27    0.28
   1  17  -4   24.41    0.34
   1 -17  -4   24.95    0.35
  -1 -17   3   43.47    0.46
   1 -17  -3   42.11    0.44
  -1 -17   2    4.77    0.19
   1 -17  -2    4.95    0.16
  -1 -17   1    6.00    0.21
  -1 -17   0    3.48    0.18
   1  17   0    3.41    0.15
   1  17   1   19.84    0.30
  -1 -17  -1   20.30    0.34
   1 -17   1   20.80    0.35
  -1 -17  -2   14.58    0.29
   1  17   2   14.41    0.25
   1  17   3    8.31    0.19
  -1 -17  -3    9.32    0.24
   1  17   4    0.52    0.08
  -1 -17  -4    0.65    0.10
  -1 -17  -4    0.49    0.10
  -1 -17  -5    0.35    0.08
  -1 -17  -5    0.43    0.09
   1  17   5    0.44    0.07
   1  17   6    1.81    0.08
  -1 -17  -6    1.82    0.10
   1 -19  -5    0.05    0.06
   1 -19  -4    0.09    0.08
   1  19  -4    0.09    0.06
   1  19  -3    0.05    0.06
   1 -19  -3   -0.06    0.09
   1 -19  -2    0.71    0.11
  -1 -19   2    0.79    0.09
  -1 -19   1    0.38    0.09
   1 -19  -1    0.46    0.09
  -1 -19   0    0.42    0.10
   1 -19   0    0.32    0.08
   1 -19   1   12.34    0.21
  -1 -19  -1   11.86    0.26
   1  19   2    1.25    0.08
  -1 -19  -2    1.04    0.11
   1  19   3   10.48    0.16
  -1 -19  -3   10.62    0.22
  -1 -19  -4    0.80    0.08
   1  19   4    0.71    0.05
   1 -21  -2    0.10    0.04
   1 -21  -1    0.30    0.05
  -1 -21   0    0.48    0.05
  -1 -21  -1    0.77    0.06
  -1 -21  -2    0.18    0.04
   2   0 -12    3.99    0.14
   2   0 -11    0.01    0.10
   2   0 -10   12.65    0.32
   2   0  -9    0.03    0.11
   2   0  -8  185.30    1.65
   2   0  -7    0.07    0.16
   2   0  -6   31.93    0.58
   2   0  -6   33.19    0.58
   2   0  -5    0.08    0.11
   2   0  -5    0.18    0.10
   2   0  -4  479.77    1.64
   2   0  -3    0.04    0.05
  -2   0   1    0.10    0.03
  -2   0   0  105.53    0.54
  -2   0   0  107.14    0.41
  -2   0  -1    0.63    0.06
  -2   0  -2  544.42    1.62
  -2   0  -3    0.01    0.08
  -2   0  -3   -0.05    0.07
  -2   0  -4  534.65    2.18
   2   0   4  540.13    1.78
  -2   0  -5    0.08    0.14
   2   0   5    0.02    0.13
  -2   0  -6    7.02    0.33
  -2   0  -7    0.21    0.12
  -2   0  -7   -0.01    0.08
  -2   0  -8   22.10    0.39
  -2   0  -9    0.07    0.10
  -2   0 -10    2.94    0.13
  -2   0 -11   -0.06    0.05
   2  -2 -12   10.58    0.21
   2   2 -12   10.47    0.19
   2   2 -11   21.40    0.36
   2  -2 -11   20.67    0.36
   2  -2 -10    5.36    0.22
   2   2 -10    5.51    0.22
   2   2  -9   52.04    0.61
   2  -2  -9   51.35    0.61
   2  -2  -8   18.83    0.53
   2   2  -8   20.01    0.55
   2  -2  -7   21.46    0.54
   2   2  -7   21.49    0.54
   2   2  -6    0.50    0.12
   2  -2  -6    0.55    0.14
   2  -2  -6    0.47    0.12
   2  -2  -5  234.68    1.44
   2  -2  -5  238.02    1.39
  -2  -2   4   15.59    0.19
   2  -2  -4   15.09    0.33
   2  -2  -4   15.21    0.31
   2  -2  -3    1.38    0.10
  -2  -2   3    1.64    0.06
   2  -2  -2  152.18    0.60
  -2  -2   1  125.63    0.29
  -2   2   1  122.14    0.54
   2  -2  -1  127.21    0.33
   2  -2  -1  123.19    0.49
  -2  -2   0   24.93    0.27
  -2   2   0   24.75    0.24
  -2   2  -1  139.13    0.61
  -2   2  -1  138.86    0.31
  -2  -2  -2  128.39    0.88
  -2   2  -2  129.82    0.85
  -2   2  -2  129.00    0.75
  -2  -2  -3    6.78    0.25
  -2   2  -3    6.91    0.23
   2   2   3    6.86    0.22
  -2   2  -3    7.20    0.22
  -2   2  -4  210.86    1.33
   2   2   4  213.82    1.24
  -2  -2  -5   18.39    0.50
   2   2   5   19.58    0.42
  -2  -2  -6    0.36    0.21
  -2  -2  -7   12.63    0.23
  -2  -2  -7   12.63    0.47
  -2  -2  -7   11.67    0.29
  -2   2  -7   11.35    0.24
  -2   2  -7   11.58    0.27
  -2   2  -8    0.48    0.10
  -2  -2  -8    0.39    0.11
  -2   2  -8    0.37    0.10
  -2   2  -9    2.78    0.14
  -2  -2  -9    2.52    0.15
  -2   2 -10   11.04    0.19
  -2  -2 -10    9.87    0.22
  -2  -2 -11    6.70    0.12
  -2   2 -11    6.55    0.11
   2  -4 -12    0.56    0.08
   2  -4 -12    0.47    0.06
   2   4 -11    0.27    0.08
   2  -4 -11    0.32    0.09
   2  -4 -10    0.29    0.11
   2   4 -10    0.47    0.11
   2   4  -9    1.15    0.13
   2  -4  -9    1.26    0.13
   2  -4  -8    1.72    0.14
   2  -4  -8    1.66    0.26
   2   4  -8    1.64    0.13
   2  -4  -7    1.20    0.19
   2   4  -7    1.27    0.20
   2  -4  -6   26.87    0.56
   2  -4  -5   27.96    0.50
   2  -4  -4  115.83    0.90
   2  -4  -3    1.24    0.10
   2  -4  -2   42.97    0.39
  -2  -4   1  157.59    0.60
  -2   4   1  156.82    0.57
  -2   4   0   15.19    0.21
  -2  -4   0   14.75    0.27
  -2   4  -1   15.69    0.28
  -2  -4  -1   15.94    0.31
  -2  -4  -2   52.47    0.64
  -2   4  -2   53.80    0.57
   2   4   3   30.83    0.48
  -2   4  -3   30.63    0.49
  -2  -4  -3   31.21    0.56
   2   4   4    0.94    0.13
  -2  -4  -4    1.03    0.16
  -2   4  -4    0.98    0.13
  -2  -4  -5    3.41    0.24
   2   4   5    2.97    0.21
  -2  -4  -6   59.23    0.98
  -2   4  -7   84.37    0.63
  -2  -4  -7   87.17    0.76
  -2  -4  -8    3.22    0.18
  -2  -4  -9   12.98    0.29
  -2  -4 -10    1.78    0.11
   2  -6 -12    1.70    0.08
   2  -6 -11    0.14    0.08
   2  -6 -10   19.14    0.33
   2   6  -9    2.48    0.16
   2  -6  -9    2.48    0.15
   2  -6  -8    4.73    0.18
   2  -6  -8    4.75    0.29
   2   6  -8    5.14    0.21
   2  -6  -7    7.13    0.33
   2  -6  -6  175.32    1.46
   2  -6  -5    8.33    0.31
   2  -6  -4  339.66    1.66
   2  -6  -3   19.07    0.36
   2  -6  -2  134.37    0.84
   2   6  -2  135.40    0.51
  -2  -6   1    0.42    0.04
   2   6  -1    0.40    0.06
   2  -6  -1    0.44    0.07
  -2   6   0  162.47    0.78
  -2  -6   0  164.46    1.05
  -2  -6  -1    4.11    0.21
   2   6   1    3.73    0.16
  -2   6  -1    4.36    0.17
   2   6   2    8.43    0.26
  -2   6  -2    9.23    0.26
  -2  -6  -2    9.17    0.32
  -2  -6  -3   55.34    0.82
  -2   6  -3   55.29    0.68
   2   6   3   54.34    0.69
  -2   6  -4   23.78    0.49
  -2  -6  -4   23.37    0.57
   2   6   4   23.55    0.50
  -2  -6  -5   36.51    0.78
   2   6   5   36.12    0.65
  -2   6  -6  139.71    0.79
  -2  -6  -6  139.46    0.89
  -2  -6  -7   56.99    0.60
  -2   6  -7   55.31    0.52
  -2  -6  -8  143.70    0.94
  -2  -6  -9    3.66    0.16
  -2  -6 -10    0.16    0.07
  -2  -6 -10    0.06    0.05
  -2   6 -10    0.11    0.05
   2  -8 -11    0.96    0.08
   2   8 -11    0.85    0.08
   2  -8 -11    0.80    0.09
   2  -8 -10   11.27    0.24
   2   8  -9    3.84    0.19
   2  -8  -9    4.38    0.17
   2  -8  -8    1.26    0.11
   2   8  -8    1.30    0.13
   2  -8  -7    2.45    0.26
   2   8  -7    2.65    0.16
   2  -8  -6    1.33    0.22
   2  -8  -5   28.54    0.59
   2  -8  -4    5.36    0.25
   2  -8  -3   18.38    0.40
   2  -8  -2   85.74    0.79
   2   8  -1   90.87    0.62
   2  -8  -1   91.64    0.77
  -2   8   1   90.82    0.71
   2  -8   0  293.25    1.33
   2   8   0  287.40    1.28
   2   8   1  131.27    0.98
  -2  -8  -1  129.41    1.17
  -2   8  -1  131.61    0.96
   2   8   2   92.59    0.90
  -2  -8  -2   91.02    1.05
  -2   8  -2   94.51    0.85
   2   8   3   21.21    0.48
  -2  -8  -3   20.60    0.55
   2   8   4   22.36    0.52
  -2  -8  -4   22.38    0.60
  -2  -8  -5    0.24    0.27
  -2   8  -6    0.52    0.14
  -2  -8  -6    0.16    0.12
  -2   8  -6    0.17    0.09
  -2  -8  -6    0.27    0.10
  -2  -8  -7    0.48    0.11
  -2  -8  -7    0.54    0.10
  -2  -8  -8    0.09    0.08
  -2  -8  -9    0.14    0.08
  -2  -8 -10    0.51    0.06
   2  10 -11    0.38    0.06
   2 -10 -11    0.28    0.05
   2 -10 -10    3.79    0.12
   2 -10 -10    3.36    0.14
   2 -10  -9    2.45    0.12
   2 -10  -9    2.17    0.15
   2  10  -9    2.21    0.16
   2 -10  -8    4.59    0.20
   2  10  -8    4.74    0.21
   2  10  -7    0.77    0.13
   2 -10  -6    2.78    0.31
   2  10  -6    2.78    0.15
   2 -10  -5    7.33    0.33
   2 -10  -4   10.69    0.37
   2 -10  -3    2.88    0.20
   2 -10  -2    8.54    0.30
  -2  10   1    8.02    0.23
   2 -10  -1    8.43    0.29
  -2 -10   0   37.62    0.67
   2 -10   0   41.89    0.60
  -2 -10  -1   13.01    0.43
   2  10   1   13.68    0.35
  -2 -10  -2    3.26    0.25
   2  10   2    3.13    0.21
  -2 -10  -3    1.33    0.23
  -2 -10  -4    7.89    0.40
  -2 -10  -5   28.93    0.41
  -2 -10  -5   30.12    0.39
  -2 -10  -6   14.94    0.29
  -2 -10  -6   14.79    0.30
  -2  10  -6   13.95    0.31
  -2 -10  -7    1.26    0.12
  -2 -10  -7    1.31    0.11
  -2 -10  -8    2.86    0.13
  -2 -10  -9    0.15    0.06
  -2 -10  -9   -0.04    0.07
   2 -12 -10    8.58    0.17
   2 -12  -9   11.04    0.24
   2  12  -9   10.83    0.25
   2  12  -8   14.70    0.32
   2 -12  -8   14.67    0.31
   2 -12  -7   16.35    0.34
   2  12  -7   15.96    0.34
   2  12  -6   38.67    0.51
   2 -12  -6   39.07    0.50
   2 -12  -5    4.39    0.18
   2 -12  -4   20.43    0.34
   2 -12  -4   22.85    0.57
   2 -12  -3    8.41    0.36
  -2  12   3    8.42    0.31
  -2 -12   2   41.53    0.75
   2 -12  -2   48.59    0.75
   2 -12  -1    3.37    0.24
  -2 -12   1    7.61    0.34
  -2 -12   0  138.59    1.41
   2 -12   0  159.26    1.31
  -2 -12  -1   65.98    1.00
  -2 -12  -2    2.20    0.27
  -2 -12  -3   24.48    0.39
  -2 -12  -3   25.61    0.69
  -2 -12  -4   48.89    0.56
  -2 -12  -5   48.50    0.55
  -2 -12  -6   13.51    0.29
  -2 -12  -7    3.31    0.13
  -2 -12  -7    3.11    0.14
  -2 -12  -8    2.34    0.09
  -2 -12  -8    2.04    0.10
   2 -14  -9    0.18    0.07
   2  14  -8    2.43    0.14
   2 -14  -8    2.73    0.15
   2  14  -7   16.24    0.32
   2 -14  -7   17.68    0.34
   2 -14  -6   11.63    0.29
   2  14  -6   11.95    0.29
   2 -14  -5   13.72    0.31
   2 -14  -4   14.95    0.31
   2 -14  -3   38.81    0.43
  -2 -14   3   37.97    0.49
   2  14  -2   55.22    0.53
  -2 -14   2   55.93    0.61
  -2 -14   1    3.41    0.26
   2  14  -1    3.47    0.16
  -2 -14   1    3.63    0.17
  -2 -14   0    0.28    0.30
  -2 -14   0    0.55    0.11
  -2 -14  -1    5.17    0.19
  -2 -14  -2    5.09    0.20
  -2 -14  -3    5.68    0.21
  -2 -14  -4    0.11    0.09
  -2 -14  -5    0.74    0.11
  -2 -14  -6    2.04    0.13
  -2 -14  -7    0.13    0.07
  -2 -14  -8    2.51    0.07
   2  16  -8    0.41    0.06
   2 -16  -8    0.64    0.07
   2  16  -7    5.78    0.17
   2 -16  -7    6.07    0.17
   2 -16  -6   12.45    0.25
   2  16  -6   12.38    0.26
   2  16  -5   36.66    0.45
   2 -16  -5   36.70    0.42
   2 -16  -4    5.79    0.19
   2 -16  -3   23.33    0.33
  -2 -16   3   22.31    0.37
  -2 -16   2    3.43    0.18
   2  16  -1    2.25    0.14
  -2 -16   1    2.08    0.15
  -2 -16   0    1.52    0.14
  -2 -16   0    1.34    0.13
   2  16   0    1.45    0.12
   2  16   1    0.24    0.09
  -2 -16  -1    0.22    0.11
   2  16   2    0.11    0.08
  -2 -16  -2    0.07    0.10
  -2 -16  -3    0.16    0.10
   2  16   3    0.17    0.09
  -2 -16  -4    0.42    0.09
  -2 -16  -4    0.39    0.10
  -2 -16  -5    0.36    0.08
  -2 -16  -5    0.48    0.10
  -2 -16  -6    2.31    0.11
  -2 -16  -7    0.79    0.06
   2 -18  -6    0.84    0.08
   2  18  -6    0.90    0.07
   2 -18  -5    0.77    0.08
   2  18  -5    0.72    0.08
   2 -18  -4    0.25    0.07
  -2 -18   3    0.91    0.09
  -2 -18   2    4.15    0.17
  -2 -18   1    0.24    0.09
  -2 -18   0    8.21    0.24
   2  18   0    8.62    0.20
  -2 -18  -1   18.99    0.34
   2  18   1   19.11    0.28
  -2 -18  -2   39.50    0.43
   2  18   2   39.24    0.37
  -2 -18  -3    8.93    0.21
   2  18   3    8.99    0.18
  -2 -18  -3    9.57    0.21
  -2 -18  -4    1.64    0.09
   2  18   4    1.64    0.08
  -2 -18  -4    1.72    0.11
  -2 -18  -5    0.87    0.07
   2  18   5    0.78    0.06
   2 -20  -4    0.07    0.06
   2 -20  -3    0.10    0.06
   2  20  -3    0.07    0.05
   2 -20  -2    0.75    0.08
  -2 -20   2    0.84    0.07
   2 -20  -1    0.07    0.06
  -2 -20   1    0.03    0.06
  -2 -20   0    4.69    0.15
  -2 -20  -1    4.31    0.14
  -2 -20  -2   10.92    0.19
  -2 -20  -3    5.54    0.11
   3  -1 -13    9.42    0.14
   3   1 -12    1.44    0.11
   3  -1 -12    1.59    0.12
   3  -1 -11   14.78    0.32
   3   1 -11   14.80    0.33
   3  -1 -10    1.11    0.15
   3   1 -10    1.54    0.15
   3  -1  -9  115.46    0.89
   3   1  -9  122.66    1.39
   3   1  -8    8.95    0.37
   3  -1  -8    9.15    0.38
   3   1  -7   30.48    0.62
   3  -1  -7   32.43    0.61
   3  -1  -7   30.56    0.63
  -3   1   6   27.69    0.43
   3  -1  -6   25.60    0.53
   3  -1  -6   26.63    0.50
  -3  -1   6   28.44    0.37
   3   1  -6   25.20    0.51
  -3  -1   5   59.64    0.50
  -3   1   5   61.39    0.58
   3  -1  -5   57.36    0.64
   3  -1  -5   56.54    0.70
  -3   1   4    8.10    0.21
  -3  -1   4    7.47    0.17
   3  -1  -4    7.34    0.20
   3  -1  -4    7.57    0.23
  -3   1   3    5.98    0.16
  -3  -1   3    6.25    0.14
  -3   1   2  247.06    0.90
  -3  -1   2  247.65    0.87
  -3  -1   1    0.39    0.07
  -3   1   1    0.39    0.07
  -3  -1   1    0.37    0.05
  -3  -1   0  184.31    0.91
  -3  -1   0  183.79    0.74
  -3  -1  -1   66.09    0.55
  -3   1  -1   67.54    0.47
  -3  -1  -1   66.08    0.56
  -3  -1  -2    6.94    0.22
  -3  -1  -2    6.42    0.21
  -3   1  -2    6.82    0.22
  -3   1  -2    6.72    0.19
  -3  -1  -3   82.26    0.83
  -3   1  -3   82.47    0.77
   3   1   4   37.76    0.55
  -3   1  -4   38.33    0.61
  -3   1  -5   22.79    0.52
  -3  -1  -5   21.76    0.53
  -3  -1  -6    7.69    0.22
  -3   1  -6    7.34    0.19
  -3  -1  -7    8.05    0.24
  -3   1  -7    7.93    0.21
  -3  -1  -7    8.28    0.21
  -3   1  -7    8.14    0.24
  -3   1  -8    2.36    0.13
  -3  -1  -8    2.12    0.15
  -3   1  -8    2.29    0.15
  -3   1  -9    0.57    0.08
  -3  -1  -9    0.53    0.10
  -3  -1 -10    0.32    0.08
  -3   1 -10    0.37    0.06
  -3  -1 -10    0.35    0.07
  -3   1 -10    0.25    0.07
   3  -3 -13    7.14    0.11
   3   3 -12    5.25    0.16
   3  -3 -12    5.00    0.16
   3   3 -11    3.86    0.18
   3  -3 -11    3.77    0.18
   3  -3 -10    0.51    0.11
   3   3 -10    0.60    0.12
   3  -3  -9    3.16    0.16
   3  -3  -8   11.57    0.41
   3   3  -8   11.31    0.42
  -3   3   8   12.39    0.36
   3  -3  -7    6.59    0.29
   3   3  -7    6.77    0.30
   3  -3  -6  187.33    1.47
   3  -3  -6  188.16    1.33
   3  -3  -5  335.71    1.57
   3  -3  -5  337.96    1.77
   3  -3  -4  952.66    2.29
   3  -3  -4  958.69    2.64
   3  -3  -3  180.02    0.99
  -3   3   3  181.39    0.95
   3  -3  -3  179.17    0.81
  -3  -3  -1   73.61    0.68
  -3   3  -1   72.12    0.64
  -3  -3  -2   60.65    0.70
  -3   3  -2   58.64    0.66
  -3  -3  -3   97.41    0.99
  -3   3  -3   95.73    0.92
   3   3   4    4.79    0.23
  -3   3  -4    4.65    0.23
  -3  -3  -4    4.47    0.26
   3   3   5   17.27    0.43
  -3  -3  -5   16.52    0.50
  -3   3  -6   12.50    0.24
  -3  -3  -6   12.35    0.28
  -3  -3  -7    6.10    0.22
  -3   3  -7    6.42    0.20
  -3  -3  -8    1.00    0.12
  -3  -3  -9   12.16    0.27
  -3   3 -10    1.39    0.08
  -3  -3 -10    1.41    0.09
   3  -5 -12    4.06    0.13
   3   5 -11    0.21    0.09
   3  -5 -11    0.20    0.09
   3   5 -11    0.24    0.08
   3   5 -10    0.48    0.10
   3  -5 -10    0.35    0.10
   3  -5  -9    3.46    0.16
   3   5  -9    3.43    0.17
  -3   5   8    2.41    0.20
   3  -5  -8    2.55    0.14
   3   5  -8    2.52    0.15
   3  -5  -8    2.02    0.25
   3   5  -8    2.14    0.31
   3  -5  -7    1.64    0.19
   3  -5  -6    2.23    0.18
   3  -5  -5    2.14    0.16
   3  -5  -4   38.78    0.50
   3  -5  -3    0.51    0.07
   3  -5  -2  226.59    0.87
  -3   5   2  229.90    1.09
  -3   5   1    5.54    0.14
   3  -5  -1    6.01    0.13
  -3  -5   1    5.50    0.15
  -3  -5   1    5.81    0.20
  -3   5   1    5.63    0.17
  -3   5   0    3.75    0.14
  -3  -5   0    3.75    0.18
  -3  -5  -1    3.46    0.18
  -3   5  -1    3.55    0.17
  -3   5  -2    6.47    0.25
  -3  -5  -2    6.86    0.28
  -3  -5  -3   35.79    0.66
  -3   5  -3   35.20    0.59
   3   5   3   34.27    0.56
   3   5   4    1.26    0.16
  -3  -5  -4    1.31    0.17
  -3   5  -4    1.15    0.15
  -3  -5  -5   20.39    0.58
   3   5   5   20.04    0.50
  -3  -5  -6  124.26    0.88
  -3   5  -6  123.81    0.77
  -3   5  -7   13.88    0.27
  -3  -5  -7   13.85    0.32
  -3  -5  -8   23.03    0.38
  -3   5  -9    0.15    0.07
  -3  -5  -9    0.22    0.09
  -3  -5 -10    2.39    0.07
  -3  -5 -10    2.98    0.10
   3  -7 -12    0.15    0.06
   3  -7 -12    0.17    0.05
   3  -7 -11    0.63    0.08
   3  -7 -10    0.53    0.10
   3   7  -9    0.05    0.11
   3  -7  -9   -0.15    0.10
   3  -7  -8    0.37    0.11
   3   7  -8    0.39    0.11
   3  -7  -7   12.33    0.42
   3  -7  -6   55.46    0.80
   3  -7  -5    0.74    0.15
   3  -7  -4   12.39    0.32
   3  -7  -3   25.25    0.41
   3  -7  -2  147.75    0.87
  -3  -7   2  154.20    0.72
  -3   7   1   86.76    0.70
  -3  -7   1   86.05    0.84
  -3  -7   0  241.62    1.49
  -3   7   0  255.43    1.14
  -3  -7  -1   59.82    0.81
  -3   7  -1   61.50    0.71
  -3  -7  -2   17.28    0.48
  -3   7  -2   16.87    0.40
   3   7   2   17.12    0.41
  -3  -7  -3    3.74    0.27
  -3   7  -3    3.55    0.21
   3   7   3    3.68    0.23
  -3  -7  -4   11.29    0.44
  -3   7  -4   11.65    0.37
   3   7   4   11.44    0.40
  -3  -7  -5   -0.03    0.10
   3   7   5   -0.09    0.25
  -3  -7  -5   -0.15    0.25
  -3   7  -5    0.05    0.09
  -3  -7  -6    6.54    0.22
  -3   7  -6    6.48    0.19
  -3   7  -7    9.64    0.23
  -3  -7  -7   10.15    0.27
  -3  -7  -8   16.01    0.30
  -3   7  -8   16.03    0.24
  -3  -7  -9    0.24    0.08
  -3  -7 -10    3.27    0.08
   3  -9 -11    1.82    0.08
   3  -9 -11    1.51    0.10
   3  -9 -10    0.93    0.11
   3  -9 -10    1.04    0.09
   3  -9  -9   18.29    0.31
   3   9  -9   15.70    0.34
   3   9  -8    4.84    0.20
   3   9  -7    1.92    0.14
   3  -9  -7    1.84    0.36
  -3   9   7    2.28    0.20
   3  -9  -6    0.94    0.25
   3  -9  -5    2.69    0.20
   3  -9  -4    5.45    0.23
  -3   9   3    6.23    0.25
   3  -9  -3    7.30    0.27
   3  -9  -2    6.63    0.23
  -3   9   2    6.09    0.22
   3   9  -1   50.32    0.54
  -3   9   1   50.28    0.57
   3   9   0   72.00    0.73
  -3  -9   0   73.68    0.94
   3   9   1  136.47    1.11
  -3  -9  -1  136.48    1.34
  -3  -9  -2  194.85    1.71
   3   9   2  196.84    1.44
   3   9   3   11.06    0.39
  -3  -9  -3   10.82    0.45
  -3   9  -3   11.24    0.36
  -3  -9  -4   69.29    1.12
   3   9   4   73.86    1.01
  -3   9  -5    8.87    0.22
  -3  -9  -5    7.34    0.22
  -3  -9  -6    3.79    0.16
  -3   9  -6    3.76    0.16
  -3  -9  -7    0.46    0.10
  -3  -9  -8    0.82    0.10
  -3  -9  -9    0.10    0.06
   3 -11 -11    0.35    0.06
   3  11 -11    0.34    0.06
   3 -11 -10    7.68    0.20
   3  11  -9    0.44    0.11
   3 -11  -9    0.26    0.10
   3 -11  -8   12.10    0.29
   3  11  -8   11.53    0.30
   3  11  -7    5.40    0.21
   3 -11  -7    5.57    0.21
   3 -11  -6    0.86    0.11
  -3  11   5    2.69    0.21
   3 -11  -5    2.49    0.14
  -3  11   4    2.73    0.20
  -3 -11   3    6.30    0.30
  -3  11   3    6.27    0.26
  -3  11   2   18.01    0.39
  -3 -11   2   15.70    0.45
  -3 -11   1    0.86    0.17
  -3 -11   0    0.99    0.20
  -3 -11  -1   15.69    0.50
   3  11   1   15.95    0.41
   3  11   2   16.55    0.46
  -3 -11  -2   15.84    0.54
  -3 -11  -3  119.67    1.50
  -3 -11  -3  123.70    0.82
  -3 -11  -4  133.30    0.80
  -3 -11  -4  124.95    0.85
  -3 -11  -5   55.42    0.56
  -3 -11  -5   55.46    0.54
  -3 -11  -6    1.62    0.12
  -3 -11  -6    1.79    0.13
  -3 -11  -7    0.87    0.09
  -3 -11  -7    0.78    0.10
  -3 -11  -8    2.02    0.09
  -3 -11  -8    2.17    0.09
   3 -13 -10    0.04    0.06
   3 -13  -9    0.18    0.09
   3  13  -9    0.10    0.09
   3 -13  -8    0.29    0.11
   3  13  -8    0.28    0.11
   3 -13  -7    0.06    0.10
   3  13  -7    0.00    0.09
   3 -13  -6    1.13    0.12
   3 -13  -5    3.62    0.18
  -3 -13   4   10.12    0.26
   3 -13  -4   10.14    0.26
  -3 -13   3   95.01    1.17
   3 -13  -3   96.75    0.72
   3  13  -3   95.42    0.69
   3  13  -2    3.01    0.15
  -3 -13   2    3.04    0.17
  -3 -13   2    2.66    0.22
   3  13  -1    3.76    0.15
  -3 -13   1    3.82    0.17
  -3 -13   0    4.14    0.31
  -3 -13   0    4.42    0.17
  -3 -13  -1    1.19    0.12
  -3 -13  -1    1.16    0.27
  -3 -13  -2    0.35    0.09
  -3 -13  -3    7.05    0.22
  -3 -13  -4    0.35    0.10
  -3 -13  -5    0.53    0.10
  -3 -13  -6    0.06    0.08
  -3 -13  -7    0.18    0.07
   3 -15  -9    1.56    0.08
   3 -15  -8    7.87    0.18
   3  15  -8    7.76    0.20
   3 -15  -7    3.09    0.16
   3  15  -7    2.85    0.15
   3 -15  -6    4.85    0.19
   3  15  -6    4.83    0.19
   3 -15  -6    4.53    0.18
   3 -15  -5   16.24    0.28
  -3 -15   4    6.71    0.23
   3 -15  -4    6.87    0.19
  -3 -15   3    9.13    0.26
   3  15  -2    1.00    0.11
  -3 -15   2    1.06    0.13
   3  15  -1    3.14    0.15
  -3 -15   1    2.92    0.16
  -3 -15   1    2.98    0.17
  -3 -15   0    4.36    0.18
   3  15   0    4.16    0.17
  -3 -15   0    4.42    0.20
  -3 -15  -1    0.36    0.11
   3  15   1    0.49    0.09
  -3 -15  -2    0.09    0.11
  -3 -15  -2    0.11    0.09
  -3 -15  -3    3.05    0.16
  -3 -15  -3    2.99    0.17
  -3 -15  -4    7.85    0.22
  -3 -15  -4    8.01    0.22
  -3 -15  -5    0.44    0.09
  -3 -15  -6    8.39    0.18
   3  15   7    0.38    0.04
   3  17  -8    0.90    0.06
   3  17  -7   26.67    0.30
   3 -17  -7   27.51    0.27
   3 -17  -6   17.35    0.24
   3  17  -6   16.08    0.27
   3 -17  -5   16.26    0.24
  -3 -17   4    1.06    0.10
  -3 -17   3    2.27    0.14
  -3 -17   2    1.03    0.12
   3  17  -1   10.14    0.23
  -3 -17   1    9.23    0.26
  -3 -17   0    6.28    0.22
   3  17   0    6.73    0.20
  -3 -17  -1   11.20    0.28
  -3 -17  -1   11.69    0.27
   3  17   1   11.67    0.24
  -3 -17  -2    4.78    0.18
  -3 -17  -2    4.40    0.19
   3  17   2    4.56    0.16
   3  17   3    0.09    0.07
  -3 -17  -3    0.10    0.09
  -3 -17  -3    0.07    0.08
  -3 -17  -4    0.04    0.07
   3  17   4    0.13    0.06
  -3 -17  -4    0.10    0.08
  -3 -17  -5    0.94    0.08
   3  17   5    1.08    0.07
   3 -19  -6    0.11    0.05
   3  19  -5    1.53    0.08
   3  19  -4    0.04    0.06
  -3 -19   3    1.02    0.09
   3 -19  -2    0.12    0.07
  -3 -19   2    0.17    0.08
  -3 -19   1    2.47    0.14
   3 -19  -1    2.58    0.11
  -3 -19   0    1.61    0.12
   3  19   1    5.97    0.14
  -3 -19  -1    5.95    0.18
   3  19   2    2.25    0.09
  -3 -19  -2    2.16    0.12
  -3 -19  -3    0.24    0.05
   3  19   3    0.20    0.05
  -3 -21   1    0.28    0.04
  -3 -21   0    1.76    0.07
   4   0 -13   -0.02    0.06
   4   0 -12   10.72    0.25
   4   0 -11   -0.03    0.10
   4   0 -10  422.98    1.75
   4   0  -9    0.06    0.14
   4   0  -9    1.08    0.31
   4   0  -8  263.43    1.95
   4   0  -7   -0.05    0.15
  -4   0   7   -0.03    0.12
  -4   0   6   43.41    0.51
   4   0  -6   37.71    0.63
  -4   0   5   -0.02    0.07
  -4   0   4  103.14    0.69
  -4   0   3    0.04    0.05
  -4   0   2   80.47    0.60
  -4   0   1    0.16    0.06
  -4   0   1    0.13    0.03
  -4   0   0   71.14    0.45
  -4   0   0   70.71    0.58
  -4   0  -1    0.08    0.07
  -4   0  -1    0.53    0.08
  -4   0  -2  834.88    2.57
  -4   0  -2  812.49    2.29
  -4   0  -3    0.18    0.10
  -4   0  -3    0.10    0.11
   4   0   4   90.46    0.88
  -4   0  -4   84.57    0.94
  -4   0  -5   -0.10    0.20
  -4   0  -6   16.03    0.28
  -4   0  -6   16.52    0.32
  -4   0  -7    0.00    0.09
  -4   0  -7   -0.02    0.08
  -4   0  -8   31.85    0.41
  -4   0  -9   -0.12    0.09
  -4   0  -9   -0.03    0.07
  -4   0 -10    0.76    0.06
   4  -2 -13    0.50    0.06
   4   2 -13    0.44    0.06
   4   2 -12    0.04    0.08
   4  -2 -12    0.13    0.08
   4   2 -11    8.39    0.26
   4  -2 -11    7.89    0.24
   4  -2 -10   37.46    0.51
   4   2  -9   39.20    0.80
   4   2  -8   12.35    0.45
   4  -2  -8   12.84    0.46
   4  -2  -7   14.05    0.44
  -4   2   7   14.96    0.36
   4   2  -7   14.04    0.42
   4  -2  -7   14.73    0.40
  -4  -2   6   29.06    0.38
  -4   2   6   27.88    0.46
   4  -2  -6   27.85    0.48
   4  -2  -6   26.96    0.55
   4  -2  -5   85.69    0.88
   4  -2  -5   85.91    0.72
  -4  -2   5   87.60    0.63
  -4   2   5   86.08    0.74
   4  -2  -4    1.09    0.13
  -4  -2   4    0.85    0.08
   4  -2  -4    1.03    0.08
   4  -2  -3   67.50    0.58
  -4   2   3   66.28    0.58
   4  -2  -2  187.38    0.78
  -4   2   2  183.44    0.93
  -4  -2   1    0.15    0.06
  -4   2   1    0.28    0.08
  -4   2   1    0.20    0.07
   4  -2  -1    0.18    0.03
  -4  -2   1    0.21    0.07
  -4  -2   1    0.13    0.05
  -4  -2   0   69.89    0.58
  -4  -2   0   69.96    0.56
  -4   2   0   69.84    0.64
  -4  -2  -1   22.35    0.37
  -4   2  -1   22.29    0.39
  -4  -2  -1   23.14    0.39
  -4   2  -2   24.87    0.37
  -4  -2  -2   25.65    0.46
  -4   2  -2   24.69    0.47
  -4  -2  -2   24.65    0.43
  -4   2  -3    1.18    0.12
  -4  -2  -3    1.06    0.14
   4   2   4    1.56    0.16
  -4   2  -4    1.33    0.16
  -4  -2  -4    1.80    0.18
   4   2   5    9.58    0.34
  -4  -2  -5    8.43    0.36
  -4  -2  -6    2.32    0.12
  -4   2  -6    2.20    0.13
  -4  -2  -6    2.36    0.15
  -4  -2  -7   25.95    0.33
  -4   2  -7   21.83    0.34
  -4   2  -7   25.15    0.36
  -4  -2  -7   22.68    0.39
  -4   2  -8    4.68    0.15
  -4  -2  -8    4.42    0.18
  -4  -2  -9   -0.11    0.08
  -4   2  -9   -0.12    0.08
  -4  -2  -9    0.05    0.08
  -4   2 -10    0.67    0.05
  -4  -2 -10    0.68    0.05
   4  -4 -13    0.43    0.05
   4  -4 -13    0.44    0.05
   4  -4 -12   12.26    0.24
   4   4 -12   12.85    0.24
   4  -4 -11    1.60    0.13
   4   4 -11    1.75    0.14
   4  -4 -10    0.25    0.09
   4  -4  -9    2.53    0.15
   4   4  -9    2.04    0.14
   4  -4  -8    0.40    0.22
   4   4  -8   -0.16    0.23
  -4   4   8    0.06    0.17
   4  -4  -7    5.24    0.25
  -4   4   7    5.11    0.24
   4  -4  -6   31.54    0.52
   4  -4  -6   31.53    0.62
  -4   4   6   33.00    0.54
  -4   4   5   80.15    0.79
   4  -4  -5   81.23    0.73
   4  -4  -5   81.63    0.89
  -4   4   4    9.21    0.26
   4  -4  -4    9.80    0.29
  -4   4   3   90.09    0.74
   4  -4  -3   90.48    0.49
  -4   4   2   41.70    0.49
   4  -4  -2   42.53    0.21
  -4   4   2   44.08    0.46
  -4  -4   2   44.83    0.48
  -4  -4   1   10.25    0.24
  -4   4   1   10.12    0.25
  -4  -4   1   10.34    0.25
  -4   4   1   10.51    0.24
  -4   4   0    8.27    0.25
  -4  -4   0    7.94    0.24
  -4  -4  -1    4.79    0.22
  -4   4  -1    4.91    0.22
  -4  -4  -2   18.05    0.44
  -4   4  -2   18.89    0.44
  -4  -4  -3   69.66    0.92
  -4   4  -3   69.31    0.88
   4   4   3   68.88    0.85
   4   4   4    0.09    0.15
  -4  -4  -4    0.13    0.20
   4   4   5    5.46    0.28
  -4  -4  -5    5.70    0.33
  -4  -4  -5    5.31    0.19
  -4   4  -5    4.98    0.17
  -4  -4  -6   14.54    0.31
  -4   4  -6   13.31    0.27
  -4   4  -7    0.28    0.09
  -4  -4  -7    0.30    0.10
  -4  -4  -8    7.69    0.22
  -4  -4  -9    3.95    0.14
  -4  -4  -9    3.78    0.13
  -4   4  -9    3.66    0.12
   4   6 -12    9.15    0.17
   4  -6 -12    8.40    0.17
   4  -6 -11    2.34    0.13
   4   6 -11    2.71    0.13
   4   6 -10   10.15    0.28
   4  -6 -10   11.25    0.26
   4  -6  -9    7.82    0.23
   4   6  -9    7.74    0.25
   4   6  -8    8.73    0.24
   4  -6  -8    9.31    0.23
  -4   6   8    8.64    0.33
   4  -6  -8    8.94    0.35
  -4   6   7   54.77    0.79
   4  -6  -7   58.22    0.81
   4  -6  -6   35.51    0.58
  -4   6   6   33.56    0.60
  -4   6   5  191.81    1.33
   4  -6  -5  201.13    1.23
   4  -6  -4   16.16    0.31
  -4   6   4   15.24    0.36
   4  -6  -3    1.16    0.09
  -4   6   3    0.66    0.11
  -4  -6   2   98.74    0.71
  -4   6   2   97.39    0.65
   4  -6  -2   98.36    0.55
  -4  -6   1  539.83    2.09
  -4   6   1  542.02    1.85
  -4  -6   0   44.01    0.65
  -4  -6  -1   24.10    0.51
  -4   6  -1   24.58    0.49
  -4  -6  -2  196.74    1.58
  -4   6  -2  195.07    1.45
  -4  -6  -3    1.92    0.19
   4   6   3    2.06    0.18
  -4   6  -3    2.15    0.20
   4   6   4    1.65    0.19
  -4  -6  -4    1.01    0.25
  -4   6  -4    1.33    0.19
   4   6   5   35.59    0.71
  -4  -6  -5   35.60    0.79
  -4   6  -5   32.40    0.39
  -4  -6  -5   33.54    0.45
  -4   6  -6   18.01    0.31
  -4  -6  -6   17.07    0.34
  -4  -6  -7    7.98    0.24
  -4   6  -7    8.01    0.21
  -4   6  -8   11.79    0.21
  -4  -6  -8   11.93    0.26
  -4   6  -9    3.12    0.08
  -4  -6  -9    3.55    0.09
   4  -8 -12    0.37    0.06
   4   8 -12    0.42    0.06
   4  -8 -12    0.35    0.05
   4  -8 -11    0.26    0.07
   4   8 -10    0.01    0.09
   4  -8 -10    0.06    0.09
   4   8  -9    0.30    0.10
   4  -8  -9    0.63    0.11
   4   8  -8    1.72    0.14
  -4   8   8    1.93    0.14
  -4   8   7   22.89    0.54
   4   8  -7   23.86    0.38
  -4   8   6   34.09    0.64
  -4   8   5    0.74    0.14
  -4   8   4   24.85    0.48
  -4   8   3   82.29    0.80
  -4  -8   2    3.21    0.21
  -4   8   2    2.28    0.15
  -4   8   1   66.03    0.70
  -4  -8   1   63.00    0.83
  -4  -8   0   18.77    0.49
   4   8   0   18.34    0.40
  -4   8  -1    2.73    0.19
  -4  -8  -1    2.78    0.21
   4   8   1    3.01    0.19
  -4  -8  -2    6.92    0.34
   4   8   2    6.63    0.29
  -4   8  -2    6.98    0.31
  -4  -8  -3    3.06    0.28
   4   8   3    3.05    0.25
  -4   8  -3    3.48    0.24
   4   8   4   60.10    0.93
  -4  -8  -4   59.36    1.04
  -4  -8  -4   58.87    0.55
  -4   8  -4   59.87    0.51
  -4   8  -5    3.00    0.15
  -4  -8  -5    2.89    0.15
  -4  -8  -6   14.76    0.30
  -4   8  -6   14.68    0.27
  -4  -8  -7   46.98    0.51
  -4  -8  -8    0.09    0.08
  -4  -8  -9    0.30    0.05
   4 -10 -11    5.10    0.15
   4 -10 -10    0.72    0.11
   4  10 -10    0.48    0.10
   4  10  -9    4.37    0.20
   4 -10  -9    4.72    0.19
   4  10  -8    5.34    0.21
   4  10  -7    1.70    0.14
  -4  10   6    0.16    0.17
  -4  10   6    0.02    0.11
  -4  10   5    1.44    0.17
  -4  10   4    3.61    0.21
  -4  10   3   23.27    0.47
  -4 -10   3   22.24    0.52
  -4  10   2    2.57    0.17
  -4 -10   2    2.05    0.18
   4  10  -1    2.33    0.16
  -4 -10   1    2.39    0.21
   4  10   0    1.25    0.16
  -4 -10   0    1.10    0.18
  -4  10   0    1.62    0.17
   4  10   1   17.86    0.45
  -4 -10  -1   17.84    0.54
  -4  10  -1   19.30    0.48
   4  10   2   15.55    0.45
  -4 -10  -2   14.73    0.52
  -4  10  -2   16.33    0.48
   4  10   3  127.45    1.33
  -4 -10  -3  123.96    1.53
  -4 -10  -4   48.87    0.52
  -4  10  -4   52.83    0.48
  -4 -10  -5   14.36    0.29
  -4  10  -5   13.96    0.26
  -4 -10  -6    0.17    0.09
  -4 -10  -6    0.21    0.09
  -4 -10  -7    0.10    0.07
  -4 -10  -8    0.77    0.07
   4 -12 -11    2.75    0.09
   4  12 -11    2.86    0.09
   4 -12 -10    7.26    0.19
   4  12 -10    6.92    0.19
   4 -12  -9    3.65    0.17
   4  12  -9    3.49    0.17
   4  12  -8    1.38    0.14
   4 -12  -8    1.42    0.13
   4 -12  -7    0.25    0.09
   4  12  -7    0.39    0.11
   4 -12  -6   40.45    0.48
   4 -12  -5   83.06    0.66
  -4 -12   5   85.28    0.69
  -4  12   5   83.57    1.00
   4 -12  -4   77.25    0.62
  -4 -12   4   76.26    0.67
  -4 -12   4   75.55    1.05
  -4 -12   3   96.17    1.17
  -4 -12   2   -0.02    0.22
  -4 -12   1    1.96    0.23
  -4 -12   0   27.25    0.39
  -4 -12   0   27.20    0.68
  -4 -12  -1   31.95    0.43
  -4 -12  -1   32.18    0.77
  -4 -12  -2   26.60    0.40
  -4 -12  -3    0.88    0.12
  -4 -12  -4    3.48    0.15
  -4 -12  -4    2.72    0.15
  -4 -12  -5    0.55    0.09
  -4 -12  -5    0.43    0.10
  -4 -12  -6    6.93    0.17
  -4 -12  -6    6.28    0.18
  -4 -12  -7    8.78    0.15
  -4 -12  -7    8.91    0.15
   4 -14 -10    0.30    0.05
   4 -14  -9    0.34    0.08
   4  14  -9    0.25    0.09
   4 -14  -8    0.03    0.10
   4  14  -8   -0.02    0.09
   4 -14  -7    1.49    0.12
   4  14  -7    1.90    0.14
   4 -14  -6   16.90    0.32
   4 -14  -5   38.80    0.47
  -4 -14   5   41.15    0.50
  -4 -14   4  102.14    0.81
   4  14  -3    0.50    0.11
  -4 -14   3    0.56    0.11
   4  14  -2   29.10    0.40
  -4 -14   2   28.35    0.45
  -4 -14   1    1.93    0.16
   4  14  -1    2.01    0.13
  -4 -14   1    1.92    0.14
  -4 -14   0    0.11    0.11
   4  14   0    0.01    0.08
  -4 -14   0    0.02    0.10
  -4 -14  -1    0.79    0.12
  -4 -14  -1    0.66    0.11
  -4 -14  -2    0.44    0.11
  -4 -14  -2    0.51    0.10
  -4 -14  -3    0.50    0.11
  -4 -14  -3    0.57    0.12
  -4 -14  -4    2.36    0.14
  -4 -14  -5    3.39    0.14
  -4 -14  -6    0.03    0.06
   4 -16  -8    8.31    0.16
   4  16  -8    8.15    0.19
   4 -16  -7    2.36    0.11
   4  16  -7    2.30    0.13
   4 -16  -6    2.95    0.12
   4  16  -6    2.80    0.15
  -4 -16   5    0.19    0.10
  -4 -16   4    0.21    0.10
  -4 -16   3    4.21    0.19
  -4 -16   2    0.46    0.11
   4  16  -2    0.31    0.10
   4  16  -1    9.77    0.24
  -4 -16   1    9.45    0.27
   4  16   0    5.90    0.19
  -4 -16   0    5.62    0.20
  -4 -16   0    5.54    0.22
  -4 -16  -1    2.21    0.15
   4  16   1    2.07    0.13
  -4 -16  -1    2.14    0.15
   4  16   2    2.63    0.14
  -4 -16  -2    2.63    0.15
  -4 -16  -2    2.56    0.15
  -4 -16  -3    0.00    0.09
   4  16   3    0.06    0.08
   4  16   4    0.44    0.08
  -4 -16  -4    0.50    0.09
   4  16   5    0.12    0.06
  -4 -16  -5    0.10    0.06
   4  18  -7    1.13    0.07
   4  18  -6    6.48    0.16
   4  18  -5    2.43    0.13
  -4 -18   4    0.37    0.08
  -4 -18   3    2.69    0.13
  -4 -18   2    1.88    0.13
  -4 -18   1    0.37    0.10
   4 -18  -1    0.33    0.09
  -4 -18   0    3.23    0.16
   4  18   0    3.20    0.13
   4  18   1   -0.01    0.07
  -4 -18  -1   -0.01    0.09
  -4 -18  -2    1.51    0.10
   4  18   2    1.60    0.10
  -4 -18  -3    0.32    0.06
   4  18   3    0.17    0.06
   4  18   4    4.32    0.09
   4 -20  -4    0.89    0.06
   4  20  -4    1.00    0.06
  -4 -20   3    0.72    0.06
   4 -20  -3    0.69    0.06
  -4 -20   2    0.22    0.06
  -4 -20   1    3.18    0.11
  -4 -20   0    4.30    0.12
  -4 -20  -1    6.37    0.12
   5   1 -13    0.08    0.06
   5  -1 -13    0.10    0.06
   5   1 -12    8.00    0.23
   5  -1 -12    7.79    0.22
   5  -1 -11   14.29    0.32
   5   1 -11   14.49    0.33
   5  -1 -10   29.18    0.42
   5   1 -10   27.71    0.42
   5   1  -9   11.68    0.44
   5  -1  -9   12.13    0.47
   5  -1  -9   12.36    0.27
   5  -1  -8   18.65    0.54
   5   1  -8   18.32    0.54
   5  -1  -7    0.30    0.15
  -5   1   7    0.15    0.12
   5   1  -7    0.17    0.15
   5  -1  -6   89.77    0.98
  -5   1   6   88.88    0.81
  -5  -1   6   91.70    0.76
  -5   1   5    2.26    0.15
  -5  -1   5    2.29    0.13
   5  -1  -5    2.37    0.17
  -5   1   4    3.20    0.16
  -5  -1   4    3.08    0.15
  -5   1   3   46.34    0.53
  -5   1   2  184.51    1.10
  -5  -1   2  185.72    1.11
  -5   1   1    0.17    0.09
  -5  -1   1    0.38    0.07
  -5  -1   1    0.29    0.06
  -5  -1   1    0.28    0.08
  -5  -1   0   81.73    0.60
  -5  -1   0   76.48    0.69
  -5   1   0   75.47    0.71
  -5   1   0   80.82    0.45
  -5  -1  -1   33.91    0.46
  -5  -1  -1   30.50    0.49
  -5   1  -1   31.40    0.52
  -5   1  -1   33.75    0.38
  -5  -1  -2   18.25    0.41
  -5  -1  -2   18.55    0.39
  -5   1  -2   19.43    0.36
  -5  -1  -3   56.67    0.75
  -5   1  -3   59.77    0.70
  -5  -1  -4   18.10    0.46
   5   1   4   18.35    0.44
  -5  -1  -5    1.24    0.11
  -5   1  -5    1.14    0.11
  -5   1  -5    1.47    0.12
  -5  -1  -5    1.29    0.11
  -5  -1  -6   21.55    0.32
  -5   1  -6   19.57    0.32
  -5   1  -6   22.34    0.35
  -5  -1  -6   20.58    0.35
  -5  -1  -7    8.16    0.20
  -5   1  -7    7.67    0.20
  -5  -1  -7    8.32    0.23
  -5   1  -8    0.32    0.10
  -5  -1  -8    0.38    0.10
  -5   1  -8    0.66    0.08
  -5  -1  -8    0.47    0.09
  -5  -1  -9    0.42    0.06
  -5   1  -9    0.34    0.07
  -5  -1  -9    0.34    0.07
   5   3 -13    5.65    0.13
   5  -3 -13    5.78    0.14
   5  -3 -12    0.75    0.10
   5   3 -12    0.68    0.10
   5   3 -12    0.82    0.09
   5   3 -11    5.03    0.21
   5  -3 -11    4.88    0.19
   5   3 -11    5.24    0.19
   5  -3 -10    7.72    0.24
   5   3  -9   51.37    0.94
   5   3  -9   49.18    0.53
  -5   3   8   11.55    0.35
   5  -3  -8   12.21    0.46
   5   3  -8   11.56    0.43
  -5   3   7  147.14    1.17
   5  -3  -7  147.09    1.41
   5  -3  -6   21.67    0.51
  -5   3   6   22.87    0.45
  -5   3   5  104.53    0.89
   5  -3  -5  104.39    0.98
   5  -3  -4   35.59    0.51
  -5   3   4   34.89    0.50
  -5   3   3  422.02    1.70
   5  -3  -3  426.42    1.46
  -5   3   2  243.92    1.25
  -5  -3   2  245.96    0.84
   5  -3  -2  247.97    0.88
  -5  -3   2  241.59    1.28
  -5   3   1   31.50    0.48
  -5  -3   1   32.86    0.43
  -5  -3   1   32.02    0.49
  -5   3   0   18.18    0.40
  -5  -3   0   18.30    0.36
  -5  -3  -1    0.59    0.09
  -5   3  -1    0.69    0.12
  -5  -3  -1    0.89    0.11
  -5  -3  -2  160.71    1.26
  -5   3  -2  160.40    1.34
  -5  -3  -3   51.27    0.78
  -5   3  -3   50.48    0.81
  -5   3  -4   11.73    0.43
  -5  -3  -4   12.56    0.42
   5   3   4   12.56    0.39
   5   3   5   21.67    0.53
  -5   3  -5   20.19    0.33
  -5  -3  -5   20.72    0.55
  -5  -3  -5   21.30    0.36
  -5   3  -6    9.10    0.23
  -5  -3  -6    9.71    0.26
  -5   3  -7   36.89    0.42
  -5  -3  -7   37.58    0.48
  -5   3  -8    8.14    0.19
  -5  -3  -8    8.44    0.21
  -5  -3  -8    8.87    0.22
  -5  -3  -9    0.11    0.05
  -5   3  -9    0.03    0.06
  -5  -3  -9    0.01    0.06
   5  -5 -13   15.18    0.19
   5  -5 -13   15.54    0.17
   5   5 -12    2.25    0.12
   5  -5 -12    2.19    0.11
   5   5 -12    2.13    0.12
   5  -5 -11    3.94    0.17
   5   5 -11    3.83    0.17
   5   5 -10   -0.06    0.09
   5  -5 -10    1.50    0.13
   5   5  -9    0.49    0.10
   5  -5  -9    0.87    0.11
  -5   5   8    1.03    0.18
  -5   5   7    7.83    0.30
   5  -5  -7    2.89    0.19
  -5   5   6   65.44    0.78
   5  -5  -6   73.47    0.73
  -5   5   5    3.36    0.19
  -5   5   4    4.00    0.20
  -5   5   3   64.44    0.72
  -5   5   3   64.93    0.63
  -5  -5   2  273.79    1.35
  -5   5   2  276.62    1.31
  -5   5   2  271.55    1.43
  -5  -5   2  274.36    1.42
  -5  -5   1  157.25    1.13
  -5   5   1  154.81    1.10
  -5   5   0  107.78    1.02
  -5  -5   0  106.03    0.98
  -5  -5  -1   65.98    0.84
  -5   5  -1   63.10    0.82
  -5  -5  -2   17.14    0.47
  -5   5  -2   16.41    0.46
  -5  -5  -3   19.06    0.53
   5   5   3   18.44    0.49
  -5   5  -3   18.30    0.51
   5   5   4    2.29    0.22
  -5   5  -4    2.29    0.12
  -5   5  -4    2.51    0.23
  -5  -5  -4    2.21    0.26
  -5  -5  -4    2.23    0.14
  -5  -5  -5   -0.04    0.10
  -5   5  -5    0.01    0.09
  -5   5  -6    0.72    0.10
  -5  -5  -6    0.73    0.12
  -5   5  -7    3.11    0.15
  -5   5  -7    2.86    0.13
  -5  -5  -7    3.03    0.15
  -5  -5  -7    3.14    0.16
  -5  -5  -8    3.09    0.13
  -5   5  -8    2.62    0.11
  -5  -5  -8    2.88    0.13
  -5  -5  -9    0.67    0.06
   5  -7 -12    0.22    0.08
   5   7 -12    0.32    0.08
   5  -7 -12    0.28    0.06
   5  -7 -11    0.02    0.08
   5   7 -11    0.10    0.09
   5   7 -10    0.91    0.12
   5  -7 -10    1.04    0.10
   5  -7  -9    0.74    0.12
   5   7  -9    0.60    0.11
  -5   7   9    0.73    0.13
   5   7  -8    2.50    0.15
  -5   7   8    2.47    0.15
  -5   7   7    2.49    0.21
  -5   7   6    0.17    0.13
  -5   7   5   15.25    0.39
  -5   7   4    1.33    0.14
  -5  -7   3   74.24    0.69
  -5   7   3   68.83    0.78
  -5   7   2    2.67    0.18
  -5  -7   2    2.50    0.19
  -5  -7   2    2.70    0.15
  -5  -7   1   24.45    0.53
  -5   7   1   26.37    0.49
  -5  -7   0   36.17    0.67
  -5   7   0   36.78    0.65
  -5  -7  -1    5.86    0.30
  -5   7  -1    5.78    0.28
   5   7   2    1.51    0.18
  -5  -7  -2    1.60    0.19
  -5   7  -2    1.70    0.18
   5   7   3   31.59    0.66
  -5  -7  -3   31.58    0.72
  -5   7  -3   30.53    0.68
  -5  -7  -4    2.76    0.37
  -5   7  -4    2.85    0.30
  -5   7  -4    2.85    0.14
  -5  -7  -4    2.87    0.16
  -5   7  -5   59.29    0.55
  -5  -7  -5   58.92    0.60
  -5   7  -6   42.81    0.46
  -5   7  -6   47.20    0.43
  -5  -7  -6   48.60    0.46
  -5  -7  -6   43.01    0.51
  -5  -7  -7    0.94    0.10
  -5   7  -7    0.88    0.08
  -5  -7  -7    0.98    0.12
  -5  -7  -8    1.57    0.10
   5   9 -12    0.83    0.07
   5  -9 -12    0.86    0.07
   5  -9 -11   16.46    0.28
   5   9 -10   12.65    0.29
   5   9  -9   19.58    0.38
  -5   9   8   16.92    0.34
   5   9  -8   17.32    0.35
  -5   9   7   96.42    0.78
  -5   9   7   97.27    1.11
  -5   9   6    2.85    0.21
  -5   9   5   34.09    0.62
  -5   9   4    2.19    0.17
  -5   9   3   23.35    0.49
  -5  -9   3   24.13    0.55
  -5  -9   2   57.49    0.85
  -5   9   2   62.29    0.76
  -5  -9   1  190.92    1.62
   5   9  -1  199.83    1.30
  -5  -9   0   40.06    0.78
   5   9   0   38.67    0.63
  -5  -9  -1   33.63    0.75
   5   9   1   32.71    0.62
   5   9   2   23.05    0.56
  -5  -9  -2   23.97    0.67
  -5   9  -2   22.87    0.59
  -5  -9  -3   62.78    1.07
  -5   9  -3   68.69    0.54
  -5  -9  -3   64.85    0.58
  -5   9  -3   64.92    0.97
  -5  -9  -3   66.80    0.59
   5   9   3   67.36    0.99
  -5   9  -4  165.03    0.87
  -5  -9  -4  168.15    0.94
  -5  -9  -5   26.61    0.39
  -5   9  -5   27.69    0.37
  -5  -9  -6   46.27    0.49
  -5   9  -6   47.63    0.45
  -5  -9  -7   39.22    0.40
  -5  -9  -8    0.99    0.07
   5 -11 -11    6.51    0.16
   5 -11 -10    0.98    0.11
   5  11 -10    0.86    0.11
   5 -11  -9    0.16    0.10
   5  11  -9    0.18    0.11
   5 -11  -8    0.13    0.09
   5  11  -8    0.17    0.10
   5 -11  -7    0.53    0.11
  -5  11   6    3.12    0.18
  -5 -11   6    3.00    0.16
   5 -11  -6    2.79    0.15
  -5  11   5   39.13    0.51
  -5 -11   5   40.01    0.49
   5 -11  -5   39.79    0.43
  -5  11   5   40.17    0.70
  -5  11   4  107.00    1.08
  -5 -11   4  112.03    1.26
  -5  11   3   14.12    0.39
  -5 -11   3   11.65    0.42
  -5 -11   2   -0.20    0.22
  -5  11   1    8.94    0.34
  -5 -11   1    8.11    0.39
   5  11   0    1.01    0.23
  -5  11   0    0.81    0.24
  -5 -11  -1    4.66    0.34
   5  11   1    4.75    0.25
  -5 -11  -1    5.26    0.19
  -5 -11  -1    4.83    0.18
  -5 -11  -2   17.31    0.30
  -5 -11  -2   15.99    0.31
  -5 -11  -3    0.40    0.09
  -5 -11  -3    0.82    0.11
  -5 -11  -4    0.09    0.08
  -5 -11  -4    0.01    0.10
  -5 -11  -5    1.41    0.12
  -5 -11  -5    1.28    0.11
  -5 -11  -6    0.64    0.09
  -5 -11  -7    1.77    0.09
   5  13 -11    3.07    0.08
   5 -13 -10    0.94    0.09
   5  13 -10    0.79    0.09
   5 -13  -9    1.09    0.11
   5  13  -9    0.98    0.12
   5 -13  -8    0.09    0.09
   5  13  -8    0.05    0.09
   5 -13  -7    0.78    0.10
   5  13  -7    0.65    0.10
   5 -13  -6   19.09    0.33
  -5 -13   6   20.19    0.36
  -5 -13   5   46.67    0.55
   5 -13  -5   48.21    0.50
  -5 -13   4   15.30    0.33
   5  13  -3    4.17    0.16
  -5 -13   3    3.99    0.19
   5  13  -2    2.04    0.12
  -5 -13   2    2.13    0.15
  -5 -13   1   -0.17    0.11
  -5 -13   1    0.04    0.10
   5  13  -1   -0.02    0.09
  -5 -13   0    2.24    0.16
  -5 -13   0    2.20    0.14
  -5 -13  -1    0.33    0.11
  -5 -13  -1    0.48    0.10
  -5 -13  -2    0.48    0.12
  -5 -13  -2    0.61    0.11
  -5 -13  -3    0.13    0.10
  -5 -13  -3    0.03    0.09
  -5 -13  -4    1.89    0.12
  -5 -13  -4    1.70    0.12
  -5 -13  -5    1.48    0.11
  -5 -13  -5    1.36    0.10
  -5 -13  -6    0.54    0.06
   5 -15  -9    2.35    0.09
   5  15  -9    2.28    0.11
   5 -15  -8    0.51    0.08
   5  15  -8    0.54    0.10
   5 -15  -7    0.53    0.08
   5  15  -7    0.49    0.10
  -5 -15   6    1.84    0.12
  -5 -15   5    0.41    0.10
  -5 -15   4   13.12    0.30
  -5 -15   3    3.71    0.18
   5  15  -3    3.56    0.16
   5  15  -2   15.29    0.30
  -5 -15   2   14.96    0.33
  -5 -15   1    5.72    0.23
   5  15  -1    5.63    0.19
   5  15   0    2.20    0.14
  -5 -15   0    1.88    0.16
  -5 -15   0    1.98    0.15
  -5 -15  -1    5.81    0.21
  -5 -15  -1    5.62    0.21
   5  15   1    5.74    0.19
  -5 -15  -2    0.73    0.11
  -5 -15  -2    0.90    0.12
  -5 -15  -3    3.04    0.15
  -5 -15  -4    1.87    0.11
   5  15   5    0.71    0.07
  -5 -15  -5    0.62    0.06
   5  17  -8    2.07    0.09
   5  17  -7   15.13    0.25
   5  17  -6    0.28    0.09
  -5 -17   5    0.16    0.08
  -5 -17   4    0.22    0.08
  -5 -17   3    2.46    0.15
  -5 -17   2    5.54    0.20
  -5 -17   1    0.47    0.11
   5  17  -1    0.58    0.10
  -5 -17   0    0.06    0.10
   5  17   0    0.11    0.08
   5  17   1    1.23    0.10
  -5 -17  -1    1.24    0.11
  -5 -17  -2    0.32    0.08
   5  17   2    0.40    0.08
   5  17   3    1.75    0.09
   5  17   4    1.56    0.07
   5  19  -6    3.00    0.09
   5  19  -5    0.60    0.07
  -5 -19   4    0.23    0.06
  -5 -19   3    0.35    0.07
  -5 -19   2    0.08    0.07
  -5 -19   1    0.26    0.07
  -5 -19   0    0.39    0.07
  -5 -19  -1    0.10    0.05
   6   0 -13    0.01    0.07
   6   0 -12    3.91    0.15
   6   0 -12    3.54    0.17
   6   0 -11   -0.03    0.10
   6   0 -10    4.30    0.19
   6   0  -9    0.14    0.12
   6   0  -9    0.49    0.29
   6   0  -8   34.26    0.73
  -6   0   7    0.32    0.13
   6   0  -7   -0.25    0.15
  -6   0   6  806.22    2.52
   6   0  -6  814.61    2.91
  -6   0   5    0.04    0.09
  -6   0   4  193.40    1.20
  -6   0   3    0.37    0.10
  -6   0   2  124.35    1.03
  -6   0   1    0.08    0.10
  -6   0   1    0.13    0.08
  -6   0   0   60.21    0.70
  -6   0  -1   -0.15    0.12
  -6   0  -2   33.75    0.62
  -6   0  -3    0.17    0.16
  -6   0  -4    7.19    0.20
  -6   0  -4    7.18    0.20
  -6   0  -5    0.08    0.09
  -6   0  -5   -0.01    0.10
  -6   0  -6   13.20    0.26
  -6   0  -6   14.55    0.28
  -6   0  -7   -0.02    0.10
  -6   0  -7    0.02    0.08
  -6   0  -7   -0.10    0.08
  -6   0  -8    6.83    0.17
   6  -2 -13    4.95    0.14
   6   2 -13    4.93    0.15
   6  -2 -12    2.59    0.14
   6   2 -12    2.79    0.13
   6   2 -12    2.78    0.16
   6  -2 -11    5.38    0.19
   6   2 -11    5.28    0.20
   6  -2 -11    4.81    0.20
   6  -2 -10   16.28    0.32
   6   2 -10   15.60    0.33
   6  -2  -9    4.73    0.19
   6   2  -9    4.17    0.30
   6   2  -9    4.70    0.18
   6  -2  -9    4.26    0.30
   6  -2  -8    3.31    0.26
  -6   2   8    3.91    0.22
   6   2  -8    3.26    0.25
  -6   2   7   14.42    0.39
   6  -2  -7   14.39    0.45
  -6   2   6   18.70    0.42
   6  -2  -6   19.64    0.48
   6  -2  -5    1.82    0.16
  -6   2   5    1.68    0.14
  -6   2   4    0.75    0.11
   6  -2  -4    0.98    0.11
  -6   2   3  156.44    1.15
  -6  -2   3  158.53    0.84
  -6  -2   3  152.38    1.14
  -6   2   3  149.04    1.09
   6  -2  -3  153.50    0.85
   6  -2  -2   19.92    0.24
  -6  -2   2   17.74    0.39
  -6   2   2   18.66    0.40
  -6  -2   2   17.78    0.30
  -6  -2   2   19.33    0.30
  -6  -2   1   18.66    0.43
  -6  -2   1   17.74    0.33
  -6  -2   1   18.45    0.31
  -6  -2   0   29.06    0.43
  -6  -2   0   28.24    0.46
  -6   2   0   27.81    0.51
  -6  -2  -1   57.25    0.72
  -6   2  -1   57.89    0.80
  -6  -2  -2   11.33    0.35
  -6  -2  -2   11.86    0.34
  -6   2  -3   34.29    0.69
  -6   2  -4    8.15    0.22
  -6  -2  -4    8.44    0.20
  -6  -2  -4    8.59    0.22
   6   2   4    7.81    0.32
  -6  -2  -5   25.04    0.35
  -6  -2  -5   24.58    0.38
  -6  -2  -6    2.84    0.13
  -6   2  -6    2.30    0.14
  -6   2  -6    2.08    0.14
  -6  -2  -6    3.04    0.16
  -6  -2  -6    2.75    0.15
  -6  -2  -7    0.47    0.08
  -6   2  -7    0.30    0.09
  -6   2  -7    0.11    0.09
  -6  -2  -7    0.17    0.11
  -6  -2  -7    0.23    0.09
  -6   2  -8    0.96    0.09
  -6  -2  -8    1.04    0.09
  -6  -2  -8    1.21    0.08
   6  -4 -13    0.04    0.06
   6   4 -13    0.05    0.06
   6  -4 -12    2.64    0.13
   6   4 -12    2.90    0.14
   6   4 -12    2.79    0.15
   6   4 -11   21.11    0.37
   6  -4 -11   20.02    0.35
   6  -4 -10   16.45    0.33
   6   4 -10   17.15    0.34
   6  -4  -9   15.32    0.30
   6   4  -9   15.25    0.31
  -6   4   9   14.81    0.30
  -6   4   8    3.18    0.20
  -6   4   7    5.17    0.26
   6  -4  -7    6.01    0.30
  -6   4   6   13.06    0.36
   6  -4  -6   13.17    0.41
  -6   4   5    3.28    0.20
   6  -4  -5    3.29    0.19
  -6   4   4    1.58    0.16
   6  -4  -4    1.62    0.13
  -6   4   3  174.81    1.25
  -6  -4   3  178.15    1.25
  -6   4   3  178.82    1.18
  -6   4   2   64.41    0.78
  -6  -4   2   64.94    0.75
  -6   4   2   66.55    0.75
  -6   4   1  163.66    1.28
  -6  -4   1  158.95    1.10
  -6  -4   0   42.07    0.61
  -6  -4   0   42.13    0.52
  -6  -4  -1    2.13    0.17
  -6   4  -1    0.77    0.13
  -6  -4  -2    4.86    0.26
  -6   4  -2    4.93    0.30
   6   4   3   -0.03    0.22
  -6  -4  -3   -0.09    0.24
  -6   4  -3    0.00    0.21
   6   4   4    4.97    0.27
  -6   4  -4    4.21    0.18
  -6   4  -4    4.68    0.30
  -6  -4  -4    4.75    0.19
  -6   4  -5   -0.03    0.09
  -6  -4  -5   -0.15    0.10
  -6  -4  -5   -0.03    0.11
  -6   4  -6    0.23    0.10
  -6   4  -6    0.19    0.09
  -6  -4  -6    0.15    0.10
  -6  -4  -6    0.18    0.10
  -6  -4  -7    3.22    0.15
  -6   4  -7    2.95    0.13
  -6  -4  -7    3.14    0.15
  -6   4  -8    0.31    0.06
  -6  -4  -8    0.22    0.06
  -6  -4  -8    0.34    0.07
   6  -6 -13    2.19    0.08
   6   6 -12    0.93    0.10
   6  -6 -12    1.03    0.09
   6   6 -12    1.09    0.10
   6  -6 -11    3.18    0.14
  -6   6  10    1.96    0.15
   6   6 -10    1.78    0.14
   6  -6 -10    2.19    0.13
   6   6  -9   14.44    0.31
   6  -6  -9   14.49    0.29
  -6   6   8    8.60    0.34
  -6   6   8    8.70    0.25
  -6   6   7    1.51    0.17
  -6   6   6    6.50    0.28
  -6   6   5   42.41    0.66
  -6   6   4  427.10    2.07
  -6  -6   4  429.10    1.92
  -6   6   4  431.50    1.80
  -6  -6   3  698.88    2.40
  -6   6   3  703.12    2.62
  -6  -6   2 1000.00    2.91
  -6   6   2  984.94    3.22
  -6  -6   1  214.68    1.51
  -6   6   0   33.05    0.65
  -6  -6   0   33.59    0.64
  -6  -6  -1    6.74    0.32
  -6   6  -1    6.91    0.33
  -6  -6  -2   55.90    0.90
  -6   6  -2   58.95    0.96
  -6   6  -3   10.73    0.24
  -6  -6  -3    9.87    0.43
  -6   6  -3   10.27    0.43
  -6  -6  -3   10.09    0.25
  -6   6  -4    6.12    0.20
  -6   6  -4    6.60    0.20
  -6  -6  -4    6.84    0.20
  -6  -6  -4    6.16    0.22
  -6   6  -5    8.43    0.22
  -6   6  -5    8.96    0.22
  -6  -6  -5    9.11    0.23
  -6  -6  -5    8.69    0.25
  -6   6  -6    2.65    0.14
  -6   6  -6    2.82    0.13
  -6  -6  -6    3.04    0.14
  -6  -6  -6    2.91    0.16
  -6   6  -7    0.24    0.06
  -6  -6  -7    0.22    0.08
  -6  -6  -7    0.24    0.09
  -6  -6  -8    1.43    0.08
   6  -8 -12    0.87    0.08
   6   8 -12    0.89    0.09
   6   8 -11    0.67    0.09
   6   8 -10    4.69    0.19
  -6   8   9    4.93    0.20
   6   8  -9    4.64    0.20
   6   8  -8    3.20    0.16
  -6   8   8    3.94    0.18
  -6   8   7    1.62    0.21
  -6   8   7    1.93    0.13
  -6   8   6    0.48    0.15
  -6   8   5    0.60    0.15
  -6   8   4    0.37    0.13
  -6   8   3   55.10    0.77
  -6  -8   3   57.21    0.83
  -6   8   2    6.23    0.29
  -6  -8   2    6.20    0.32
  -6  -8   1    0.32    0.18
  -6   8   1    0.33    0.17
  -6  -8   0   23.74    0.60
  -6   8   0   23.36    0.58
   6   8   1   41.93    0.75
  -6   8  -1   43.16    0.80
  -6  -8  -2  168.15    0.91
  -6  -8  -2  162.61    1.66
  -6   8  -2  161.05    1.62
   6   8   2  167.23    1.52
  -6   8  -3   63.63    0.56
  -6  -8  -3   61.92    0.59
  -6   8  -4  109.02    0.73
  -6  -8  -4  105.34    0.79
  -6   8  -5   22.38    0.33
  -6  -8  -5   21.46    0.36
  -6  -8  -6   24.69    0.36
  -6   8  -6   25.47    0.32
  -6  -8  -7    0.73    0.09
   6 -10 -12    0.36    0.06
   6  10 -12    0.39    0.06
   6 -10 -11    0.15    0.08
   6  10 -10    0.17    0.09
   6 -10 -10    0.21    0.09
   6 -10  -9    0.80    0.11
   6  10  -9    0.92    0.12
   6  10  -8    3.43    0.17
   6 -10  -8    3.42    0.16
  -6  10   8    3.29    0.18
  -6  10   7    5.03    0.21
   6 -10  -7    4.70    0.17
  -6  10   6   24.78    0.42
  -6 -10   6   25.59    0.40
  -6  10   6   25.71    0.58
   6 -10  -6   24.24    0.33
  -6  10   5   18.63    0.50
  -6  10   4   71.66    0.92
  -6 -10   4   70.03    0.98
  -6 -10   3    0.26    0.21
  -6  10   3    0.55    0.20
  -6 -10   2    1.40    0.20
   6  10  -1    4.01    0.23
  -6 -10   1    3.91    0.28
  -6  10   1    3.97    0.26
   6  10   0    0.29    0.22
  -6 -10   0    0.67    0.29
  -6  10  -1    0.76    0.29
   6  10   1    0.56    0.29
  -6 -10  -1    0.55    0.33
  -6 -10  -1    0.65    0.11
  -6 -10  -1    0.55    0.10
  -6 -10  -2    5.32    0.19
  -6 -10  -2    5.07    0.18
  -6 -10  -3    0.11    0.09
  -6  10  -3    0.05    0.10
  -6 -10  -3    0.14    0.11
  -6  10  -4    0.32    0.08
  -6 -10  -4    0.24    0.10
  -6  10  -5    5.37    0.16
  -6 -10  -5    5.17    0.18
  -6 -10  -6    3.96    0.14
  -6 -10  -7    7.08    0.13
   6 -12 -11    1.25    0.08
   6  12 -11    1.10    0.09
   6 -12 -10    8.71    0.20
   6  12 -10    8.60    0.21
   6 -12  -9    5.02    0.17
   6  12  -9    5.16    0.19
   6 -12  -8    0.28    0.08
   6  12  -8    0.68    0.11
   6 -12  -7    3.18    0.15
  -6 -12   7    3.97    0.17
  -6 -12   6   11.63    0.29
   6 -12  -6   11.07    0.25
  -6 -12   5   18.42    0.36
   6  12  -4    6.46    0.19
  -6 -12   4    2.90    0.17
  -6 -12   3    2.84    0.16
   6  12  -3    2.25    0.13
  -6 -12   2    3.38    0.18
  -6  12   2    3.96    0.32
   6  12  -2    3.30    0.14
  -6 -12   2    3.20    0.31
   6  12  -1   35.28    0.41
  -6 -12   1   36.59    0.49
  -6 -12   1   35.57    0.46
  -6 -12   0   32.04    0.46
  -6 -12   0   31.73    0.44
  -6 -12  -1   52.20    0.57
  -6 -12  -1   50.95    0.55
  -6 -12  -2    1.96    0.13
  -6 -12  -2    3.16    0.16
  -6 -12  -3   21.50    0.35
  -6 -12  -3   21.67    0.33
  -6 -12  -4    1.50    0.11
  -6 -12  -4    1.06    0.11
  -6 -12  -5    0.29    0.08
  -6 -12  -6    7.31    0.13
   6 -14 -10    0.28    0.05
   6  14 -10    0.24    0.06
   6 -14  -9    4.26    0.14
   6  14  -9    3.80    0.15
   6 -14  -8    4.14    0.15
   6  14  -8    3.86    0.16
  -6 -14   7   -0.06    0.10
   6 -14  -7    0.14    0.08
   6  14  -7   -0.02    0.09
  -6 -14   6    0.40    0.10
  -6 -14   5    2.24    0.15
  -6 -14   4    0.90    0.12
  -6 -14   3    1.30    0.14
   6  14  -3    1.82    0.13
  -6 -14   2   12.36    0.31
   6  14  -2   12.45    0.27
   6  14  -1   22.08    0.34
  -6 -14   1   21.44    0.39
  -6 -14   0    5.12    0.21
  -6 -14   0    5.42    0.20
   6  14   0    5.29    0.18
  -6 -14  -1    7.66    0.23
   6  14   1    7.81    0.21
  -6 -14  -2    0.26    0.09
  -6 -14  -3    0.11    0.08
  -6 -14  -4    0.05    0.07
   6  14   5    2.12    0.08
   6  16  -9    0.45    0.06
   6  16  -8    1.78    0.10
   6  16  -7    0.73    0.09
  -6 -16   6    0.20    0.08
  -6 -16   5    0.71    0.10
  -6 -16   4    6.86    0.22
  -6 -16   3    3.28    0.17
   6  16  -2    0.37    0.09
  -6 -16   2    0.40    0.10
  -6 -16   1    0.58    0.12
   6  16  -1    0.46    0.09
  -6 -16   0    0.12    0.09
   6  16   0    0.19    0.08
   6  16   1    0.28    0.08
  -6 -16  -1    0.23    0.09
  -6 -16  -2    0.07    0.08
   6  16   2    0.04    0.07
   6  16   3    0.68    0.07
   6  16   4    1.06    0.06
   6  18  -7    1.77    0.08
  -6 -18   6    0.48    0.06
   6  18  -6    0.53    0.08
  -6 -18   5    2.80    0.12
  -6 -18   4    0.29    0.08
  -6 -18   3    0.69    0.09
  -6 -18   2    0.58    0.09
  -6 -18   1    0.46    0.08
  -6 -18   0    0.01    0.07
   6  18   0    0.09    0.07
  -6 -18  -1    0.09    0.06
   6  18   1    0.12    0.06
   6  18   2    3.02    0.09
  -6 -20   3    0.31    0.04
  -6 -20   2    0.39    0.05
   7  -1 -13    0.78    0.09
   7   1 -13    0.85    0.09
   7   1 -12    0.01    0.08
   7  -1 -12    0.05    0.09
   7   1 -12    0.17    0.10
   7  -1 -11    3.13    0.17
   7   1 -11    3.25    0.17
   7  -1 -10    0.42    0.11
   7   1 -10    0.35    0.11
   7  -1  -9    0.28    0.29
   7  -1  -9    0.25    0.11
   7   1  -9    0.44    0.12
   7   1  -9   -0.13    0.28
   7  -1  -8    5.61    0.31
   7   1  -8    5.12    0.31
  -7   1   7    3.52    0.22
  -7  -1   7    4.03    0.21
   7  -1  -7    3.56    0.24
   7   1  -7    3.64    0.24
  -7   1   6   25.21    0.52
   7  -1  -6   25.05    0.53
  -7   1   5    1.14    0.15
   7  -1  -5    1.38    0.14
  -7  -1   4   25.84    0.52
  -7   1   4   26.23    0.52
  -7   1   3   45.72    0.69
  -7  -1   3   49.19    0.72
  -7   1   2   18.81    0.46
  -7  -1   2   18.71    0.36
  -7  -1   2   19.13    0.47
  -7   1   2   18.84    0.40
  -7  -1   1    3.46    0.18
  -7   1   1    3.34    0.20
  -7  -1   0    0.83    0.13
  -7   1   0    0.87    0.13
  -7   1  -1    0.69    0.16
  -7  -1  -1    0.77    0.13
  -7  -1  -2    5.78    0.28
  -7   1  -2    6.46    0.32
  -7  -1  -3    0.58    0.10
  -7   1  -3    0.59    0.10
  -7   1  -3    0.54    0.09
  -7  -1  -3    0.58    0.09
  -7   1  -3    0.43    0.19
  -7  -1  -3    0.52    0.11
  -7   1  -4    6.74    0.21
  -7  -1  -4    6.63    0.20
  -7   1  -4    6.32    0.20
  -7  -1  -4    6.69    0.20
  -7   1  -5   19.73    0.33
  -7  -1  -5   19.30    0.34
  -7   1  -5   18.96    0.34
  -7   1  -6    1.44    0.12
  -7  -1  -6    1.69    0.11
  -7   1  -6    1.81    0.12
  -7  -1  -6    1.47    0.13
  -7  -1  -6    1.75    0.12
  -7   1  -7    4.94    0.14
  -7   1  -7    4.48    0.15
  -7  -1  -7    4.65    0.16
  -7  -1  -7    4.93    0.13
  -7   1  -8    0.49    0.06
  -7  -1  -8    0.61    0.07
   7  -3 -13    0.60    0.07
   7   3 -13    0.53    0.08
   7   3 -12   34.41    0.41
   7  -3 -12   33.66    0.41
   7   3 -12   34.80    0.45
   7   3 -11  107.99    0.82
   7  -3 -11  106.27    0.79
   7   3 -10   48.87    0.58
  -7   3  10   49.92    0.54
  -7   3   9   38.71    0.69
   7  -3  -9   34.96    0.46
   7  -3  -9   35.27    0.79
   7   3  -9   38.09    0.45
   7   3  -9   34.93    0.77
  -7   3   8    3.66    0.23
   7  -3  -8    3.41    0.27
  -7   3   7   13.52    0.40
   7  -3  -7   13.27    0.44
  -7   3   6   33.62    0.61
   7  -3  -6   35.93    0.63
  -7   3   5    5.12    0.25
   7  -3  -5    5.27    0.23
  -7   3   4    7.21    0.30
  -7  -3   4    6.67    0.29
   7  -3  -4    7.32    0.22
  -7   3   4    6.48    0.26
  -7  -3   3   97.32    1.02
  -7   3   3   96.92    0.97
  -7  -3   2   88.30    0.73
  -7   3   2   79.92    0.92
  -7  -3   2   91.58    0.73
  -7  -3   2   83.51    0.96
  -7  -3   1   47.14    0.58
  -7   3   1   45.20    0.72
  -7  -3   0   18.16    0.40
  -7   3   0   17.27    0.47
  -7  -3  -1  203.12    1.42
  -7   3  -1  192.24    1.63
  -7   3  -2    7.36    0.34
  -7   3  -3    3.53    0.16
  -7  -3  -3    3.57    0.15
  -7   3  -3    2.99    0.23
  -7  -3  -3    3.90    0.17
  -7  -3  -3    3.46    0.15
   7   3   3    3.41    0.29
  -7   3  -4    0.60    0.10
  -7  -3  -4    0.51    0.11
  -7  -3  -4    0.98    0.11
  -7   3  -4    0.81    0.11
  -7  -3  -4    0.49    0.11
  -7  -3  -5    6.21    0.17
  -7   3  -5    5.48    0.19
  -7   3  -5    5.40    0.19
  -7  -3  -5    5.58    0.20
  -7  -3  -5    5.78    0.21
  -7   3  -6    1.31    0.11
  -7   3  -6    1.01    0.11
  -7  -3  -6    1.03    0.11
  -7  -3  -6    1.19    0.12
  -7   3  -7   11.40    0.20
  -7  -3  -7   11.77    0.22
   7   5 -13    0.24    0.06
   7  -5 -13    0.24    0.05
   7   5 -13    0.28    0.06
   7   5 -12   11.13    0.24
   7  -5 -12   11.32    0.22
   7   5 -12   11.00    0.24
   7   5 -11   12.70    0.30
   7  -5 -11   12.62    0.27
   7   5 -10   16.49    0.32
   7  -5 -10   16.67    0.31
  -7   5  10   16.03    0.32
   7   5  -9    7.50    0.22
  -7   5   9    7.10    0.23
  -7  -5   8    1.81    0.14
  -7   5   8    1.70    0.22
  -7   5   7    1.01    0.16
  -7   5   6    4.50    0.26
  -7   5   5    1.83    0.17
  -7   5   5    1.97    0.16
  -7   5   4  106.90    0.99
  -7   5   4  104.92    1.09
  -7  -5   4  107.41    1.08
  -7   5   3    0.25    0.11
  -7  -5   3    0.24    0.14
  -7  -5   3    0.34    0.12
  -7  -5   2   91.46    1.00
  -7  -5   2   93.49    0.93
  -7   5   1   13.97    0.43
  -7  -5   1   14.95    0.39
  -7   5   0    1.16    0.17
  -7  -5   0    1.26    0.18
  -7  -5  -1    0.09    0.21
  -7   5  -1    0.25    0.22
  -7   5  -2   30.05    0.71
  -7   5  -3   13.12    0.27
  -7  -5  -3   13.17    0.27
  -7  -5  -3   12.82    0.29
  -7   5  -4    8.41    0.24
  -7   5  -4    9.02    0.23
  -7  -5  -4    8.66    0.24
  -7  -5  -4    8.68    0.25
  -7   5  -5    0.42    0.09
  -7  -5  -5    0.25    0.10
  -7   5  -5    0.51    0.09
  -7  -5  -5    0.56    0.11
  -7   5  -6   13.84    0.26
  -7   5  -6   13.51    0.23
  -7  -5  -6   14.45    0.26
  -7  -5  -6   14.17    0.27
  -7   5  -7    2.16    0.08
  -7  -5  -7    2.33    0.11
   7  -7 -13    1.25    0.07
   7   7 -13    1.23    0.06
   7   7 -12    2.56    0.13
   7   7 -12    2.53    0.11
   7   7 -11    2.56    0.16
   7  -7 -11    2.69    0.13
  -7   7  10    2.49    0.16
   7   7 -10    2.28    0.15
   7   7  -9    1.75    0.14
  -7   7   9    1.74    0.15
  -7  -7   8   10.20    0.26
   7   7  -8   10.40    0.25
  -7   7   8   10.49    0.28
  -7   7   7    2.64    0.20
  -7   7   7    2.89    0.16
  -7   7   6    5.24    0.29
  -7  -7   5    1.49    0.18
  -7   7   5    0.90    0.16
  -7  -7   4   23.10    0.49
  -7  -7   4   22.16    0.52
  -7  -7   3    8.63    0.34
  -7   7   3    8.71    0.35
  -7  -7   3    8.36    0.31
  -7  -7   2   12.76    0.42
  -7  -7   1    2.72    0.22
  -7   7   1    2.95    0.24
  -7  -7   0   31.89    0.69
  -7   7   0   30.37    0.68
  -7  -7  -1   25.25    0.63
  -7   7  -1   26.12    0.67
  -7  -7  -2  115.66    1.35
  -7  -7  -2  116.08    0.79
   7   7   2  114.42    1.29
  -7   7  -3   41.87    0.48
  -7  -7  -3   40.69    0.49
  -7   7  -4    5.27    0.18
  -7   7  -4    6.13    0.17
  -7  -7  -4    5.78    0.18
  -7  -7  -4    4.98    0.19
  -7   7  -5    0.07    0.08
  -7   7  -5    0.07    0.07
  -7  -7  -5    0.01    0.08
  -7  -7  -5   -0.04    0.09
  -7  -7  -6    1.85    0.12
  -7   7  -6    1.69    0.10
  -7  -7  -7    0.34    0.07
   7  -9 -12    0.00    0.06
   7   9 -12    0.02    0.07
   7  -9 -11    0.17    0.08
   7   9 -11    0.09    0.10
   7   9 -10    0.14    0.09
  -7   9   9   14.76    0.33
   7   9  -9   14.86    0.31
  -7  -9   8   38.71    0.48
  -7   9   8   36.99    0.51
   7   9  -8   37.72    0.48
  -7  -9   7    6.95    0.23
  -7   9   7    5.50    0.22
  -7  -9   6  224.77    1.16
  -7   9   6  224.31    1.73
  -7   9   6  222.51    1.18
  -7   9   5   28.84    0.62
  -7  -9   5   30.67    0.67
  -7   9   4   31.53    0.64
  -7  -9   4   34.26    0.70
  -7  -9   3   36.88    0.75
  -7   9   3   40.58    0.74
  -7  -9   2    5.72    0.34
  -7   9   1   36.92    0.76
  -7  -9   1   35.73    0.77
  -7  -9   0   23.54    0.65
  -7   9   0   22.31    0.61
   7   9   0   22.87    0.57
  -7  -9  -1   36.78    0.44
  -7  -9  -1   36.09    0.81
  -7   9  -1   37.55    0.80
  -7   9  -2    4.68    0.16
  -7  -9  -2    4.12    0.18
  -7   9  -3    5.23    0.17
  -7  -9  -3    4.77    0.19
  -7   9  -4    9.63    0.22
  -7  -9  -4    9.29    0.24
  -7   9  -5   15.81    0.24
  -7  -9  -5   15.18    0.27
  -7  -9  -6    7.86    0.18
   7 -11 -11    0.44    0.07
   7  11 -11    0.30    0.08
   7 -11 -10   -0.01    0.07
   7  11 -10    0.04    0.08
   7 -11  -9    2.95    0.14
   7  11  -9    3.17    0.16
  -7 -11   8    0.04    0.11
   7 -11  -8    0.06    0.09
   7  11  -8    0.20    0.09
  -7  11   8    0.05    0.10
  -7 -11   7   66.40    0.65
   7 -11  -7   67.43    0.56
  -7  11   7   65.55    0.68
  -7 -11   6   38.93    0.51
  -7  11   6   39.49    0.53
  -7 -11   5   97.54    0.80
  -7  11   5   99.87    0.81
  -7 -11   4    2.31    0.16
  -7  11   4    2.77    0.32
  -7  11   4    2.53    0.15
   7  11  -4    2.46    0.13
  -7 -11   3    7.46    0.23
  -7 -11   3    7.84    0.38
   7  11  -3    7.06    0.19
  -7 -11   2    0.90    0.34
  -7 -11   2    0.55    0.12
   7  11  -2    0.62    0.09
  -7  11   2    0.31    0.26
  -7 -11   2    0.65    0.10
  -7 -11   1    1.44    0.13
  -7 -11   1    1.26    0.12
  -7 -11   1    1.22    0.11
   7  11  -1    1.29    0.10
  -7  11   1    1.66    0.34
  -7 -11   0    0.30    0.13
  -7 -11   0    0.12    0.11
  -7 -11   0    0.21    0.10
  -7 -11  -1    0.09    0.11
  -7 -11  -1    0.07    0.11
  -7 -11  -2    0.31    0.10
  -7 -11  -2    0.11    0.10
  -7 -11  -3    6.99    0.21
  -7  11  -4    0.48    0.07
  -7 -11  -4    0.11    0.10
  -7 -11  -5    5.31    0.15
  -7 -11  -6   12.57    0.15
   7  13 -11    0.61    0.05
   7 -13 -10    0.98    0.08
   7  13 -10    0.71    0.08
   7 -13  -9    1.85    0.11
   7  13  -9    1.66    0.12
  -7 -13   8    0.86    0.10
   7 -13  -8    0.78    0.09
   7  13  -8    0.78    0.10
  -7 -13   7    0.10    0.10
   7 -13  -7    0.07    0.09
  -7 -13   6    0.38    0.10
  -7 -13   5    1.92    0.14
  -7 -13   4   -0.04    0.09
  -7 -13   3    2.29    0.16
   7  13  -3    2.06    0.13
  -7 -13   2    9.57    0.27
   7  13  -2    9.36    0.23
   7  13  -1    9.17    0.22
  -7 -13   1    9.43    0.27
  -7 -13   0    2.41    0.15
  -7 -13   0    2.23    0.15
  -7 -13   0    2.44    0.13
   7  13   0    2.26    0.13
  -7 -13  -1    3.27    0.15
  -7 -13  -1    3.05    0.16
  -7 -13  -1    3.19    0.14
  -7 -13  -2    1.26    0.11
  -7 -13  -2    1.31    0.11
  -7 -13  -3    0.51    0.09
  -7 -13  -3    0.56    0.10
  -7 -13  -4    0.27    0.07
   7  13   5    0.69    0.05
   7  15  -9    3.75    0.10
   7  15  -9    3.67    0.12
   7  15  -8    2.71    0.13
  -7 -15   7    0.46    0.08
   7  15  -7    0.47    0.09
  -7 -15   6    2.82    0.15
  -7 -15   5    1.02    0.12
  -7 -15   4    1.66    0.14
  -7 -15   3    1.73    0.14
   7  15  -3    1.62    0.12
  -7 -15   2    0.83    0.12
   7  15  -2    0.62    0.10
  -7 -15   1    0.57    0.11
   7  15  -1    0.50    0.09
   7  15   0    2.61    0.13
  -7 -15   0    2.49    0.14
   7  15   1   10.88    0.22
  -7 -15  -1   11.42    0.23
   7  15   2    0.16    0.06
   7  15   3    0.14    0.05
   7  15   4    0.92    0.05
   7  17  -8    1.24    0.07
   7  17  -7    0.09    0.06
  -7 -17   6    0.08    0.07
   7  17  -6    0.02    0.07
  -7 -17   5    5.11    0.17
  -7 -17   4    4.99    0.17
  -7 -17   3    1.90    0.13
  -7 -17   2    0.08    0.08
   7  17  -1    0.64    0.08
  -7 -17   1    0.51    0.09
  -7 -17   0    0.01    0.07
   7  17   0    0.02    0.06
  -7 -17  -1    0.07    0.07
   7  17   1    0.01    0.06
   7  17   2    0.93    0.06
   7  19  -5    0.25    0.05
  -7 -19   4    1.78    0.08
  -7 -19   3    0.41    0.06
  -7 -19   2    0.19    0.06
  -7 -19   1    0.07    0.05
   8   0 -13   -0.01    0.07
   8   0 -12    0.59    0.10
   8   0 -12    0.55    0.10
   8   0 -11   -0.02    0.11
   8   0 -10    2.38    0.16
   8   0  -9    0.06    0.10
   8   0  -9    0.19    0.27
  -8   0   8  184.19    1.46
   8   0  -8  172.85    1.64
   8   0  -7    0.10    0.20
   8   0  -6   40.86    0.67
  -8   0   5   -0.01    0.13
  -8   0   4   14.72    0.43
  -8   0   3    0.35    0.11
  -8   0   3    0.65    0.12
  -8   0   2   64.17    0.94
  -8   0   2   64.65    0.78
  -8   0   1    0.34    0.13
  -8   0   0   45.34    0.74
  -8   0  -1    1.91    0.17
  -8   0  -2    0.75    0.09
  -8   0  -2    0.71    0.09
  -8   0  -3    0.00    0.09
  -8   0  -3   -0.06    0.10
  -8   0  -3    0.08    0.11
  -8   0  -4   48.84    0.52
  -8   0  -4   46.91    0.52
  -8   0  -5   -0.07    0.10
  -8   0  -5    0.08    0.09
  -8   0  -5    0.06    0.08
  -8   0  -6   50.08    0.41
  -8   0  -6   45.98    0.44
  -8   0  -7    0.66    0.07
   8  -2 -13    0.16    0.07
   8   2 -13    0.16    0.07
   8   2 -12    0.42    0.10
   8  -2 -12    0.48    0.10
  -8   2  11   -0.02    0.12
   8   2 -11   -0.01    0.10
   8  -2 -10    0.36    0.10
   8   2 -10    0.53    0.12
   8  -2  -9    2.28    0.15
   8   2  -9    2.43    0.17
  -8   2   8    0.60    0.20
   8  -2  -8    0.43    0.24
   8   2  -8    0.44    0.26
  -8   2   7   16.30    0.48
   8  -2  -7   15.48    0.46
  -8   2   6    0.57    0.14
   8  -2  -6    0.96    0.17
  -8   2   5    0.74    0.13
  -8   2   5    0.51    0.14
  -8  -2   5    0.28    0.13
   8  -2  -5    0.53    0.14
  -8  -2   4   21.29    0.54
  -8   2   4   19.85    0.49
  -8  -2   3  144.31    1.35
  -8   2   3  150.55    1.35
  -8   2   2   33.60    0.62
  -8  -2   2   33.97    0.69
  -8  -2   2   35.15    0.53
  -8  -2   1   30.39    0.54
  -8   2   1   27.34    0.58
  -8  -2   0    9.37    0.32
  -8   2   0    9.17    0.36
  -8  -2  -1    0.08    0.20
  -8   2  -1    0.38    0.17
  -8   2  -2    0.85    0.10
  -8  -2  -2    0.79    0.11
  -8   2  -2    0.75    0.10
  -8  -2  -2    0.69    0.10
  -8   2  -2    0.67    0.23
  -8  -2  -2    0.85    0.10
  -8  -2  -3    0.59    0.10
  -8   2  -3    0.38    0.10
  -8  -2  -3    0.54    0.11
  -8  -2  -3    0.59    0.10
  -8   2  -4    0.40    0.10
  -8  -2  -4    0.45    0.11
  -8  -2  -4    0.60    0.10
  -8   2  -4    0.57    0.11
  -8  -2  -4    0.72    0.10
  -8  -2  -5    6.87    0.18
  -8   2  -5    6.20    0.19
  -8   2  -5    6.07    0.19
  -8  -2  -5    6.61    0.21
  -8  -2  -5    6.69    0.19
  -8  -2  -6    7.78    0.15
  -8   2  -6    7.34    0.18
  -8   2  -6    6.93    0.18
  -8  -2  -6    7.30    0.19
  -8  -2  -6    7.67    0.17
   8   4 -13    5.43    0.14
   8   4 -13    5.62    0.15
   8   4 -12    5.75    0.19
   8  -4 -12    5.54    0.17
   8   4 -11   13.99    0.31
   8  -4 -11   13.72    0.28
   8   4 -10    4.81    0.21
   8   4 -10    5.00    0.18
  -8   4  10    4.77    0.20
  -8  -4   9    3.48    0.17
  -8  -4   8    0.30    0.13
  -8  -4   8    0.21    0.14
  -8   4   8    0.61    0.24
  -8   4   7    9.24    0.36
   8  -4  -7    9.35    0.36
  -8   4   6    0.14    0.14
   8  -4  -6    0.14    0.18
  -8   4   5    0.29    0.12
  -8   4   5    0.23    0.13
  -8  -4   5    0.12    0.14
  -8  -4   4   57.46    0.86
  -8   4   4   56.02    0.79
  -8   4   4   57.01    0.87
  -8  -4   3    0.14    0.16
  -8   4   3    0.07    0.13
  -8   4   2   43.83    0.77
  -8   4   1    0.18    0.17
  -8   4   0   14.29    0.48
  -8   4  -1   51.75    0.93
  -8   4  -2    0.65    0.11
  -8  -4  -2    0.57    0.12
  -8   4  -2    0.62    0.10
  -8  -4  -2    0.78    0.11
  -8   4  -2    0.75    0.31
  -8  -4  -2    0.66    0.11
  -8   4  -3   21.51    0.36
  -8   4  -3   22.11    0.35
  -8  -4  -3   22.77    0.36
  -8  -4  -3   22.70    0.37
  -8   4  -4    2.99    0.15
  -8   4  -4    3.01    0.15
  -8  -4  -4    3.02    0.16
  -8  -4  -4    3.09    0.16
  -8   4  -5    6.12    0.19
  -8   4  -5    6.09    0.18
  -8  -4  -5    6.63    0.19
  -8  -4  -5    6.36    0.20
  -8   4  -6    4.53    0.14
  -8  -4  -6    4.88    0.15
  -8  -4  -6    4.82    0.15
   8  -6 -13    0.26    0.06
   8   6 -13    0.21    0.06
   8   6 -13    0.18    0.05
   8   6 -12    7.83    0.21
   8  -6 -12    8.81    0.17
   8   6 -11   39.42    0.49
  -8   6  11   40.94    0.46
   8   6 -10    7.02    0.21
  -8   6  10    6.73    0.23
  -8  -6   9   27.92    0.42
  -8   6   9   27.02    0.44
  -8  -6   8   66.07    0.65
  -8  -6   7    1.03    0.11
  -8   6   7    1.21    0.22
  -8   6   6    0.25    0.19
  -8  -6   6    0.27    0.21
  -8  -6   5   53.38    0.83
  -8   6   5   55.24    0.77
  -8   6   5   53.28    0.87
  -8  -6   4   20.51    0.50
  -8   6   4   20.65    0.55
  -8   6   4   20.70    0.48
  -8  -6   4   22.02    0.51
  -8  -6   3  199.45    1.57
  -8   6   2   60.88    0.96
  -8   6   1   17.16    0.53
  -8   6   0   45.75    0.88
  -8   6  -1   26.84    0.34
  -8  -6  -1   27.52    0.34
  -8  -6  -1   25.78    0.38
  -8   6  -1   25.40    0.38
  -8   6  -2  138.44    0.79
  -8  -6  -2  135.51    0.78
  -8   6  -3   37.49    0.47
  -8  -6  -3   36.89    0.48
  -8   6  -4    0.69    0.09
  -8  -6  -4    0.79    0.10
  -8   6  -4    0.61    0.10
  -8  -6  -4    0.52    0.11
  -8   6  -5    0.23    0.07
  -8   6  -5    0.24    0.09
  -8  -6  -5    0.21    0.09
  -8  -6  -6    6.62    0.17
  -8   6  -6    6.57    0.15
   8   8 -12    1.19    0.08
   8  -8 -12    1.33    0.09
   8   8 -12    1.15    0.10
   8   8 -11    0.12    0.10
  -8   8  10    0.32    0.12
   8   8 -10    0.28    0.09
  -8   8   9    0.65    0.13
  -8  -8   9    0.83    0.11
   8   8  -9    0.96    0.11
  -8  -8   8    4.39    0.19
   8   8  -8    5.03    0.18
  -8   8   8    4.42    0.21
  -8  -8   7    3.09    0.18
  -8   8   7    3.13    0.18
  -8  -8   6   52.77    0.50
  -8  -8   6   50.58    0.57
  -8   8   6   51.96    0.86
  -8   8   6   51.38    0.57
  -8   8   5   71.66    1.02
  -8  -8   5   75.57    1.01
  -8  -8   4   11.80    0.44
  -8   8   4   10.99    0.43
  -8  -8   3   10.01    0.41
  -8  -8   2    0.89    0.29
  -8   8   2    1.21    0.24
  -8   8   1   -0.23    0.27
  -8  -8   1    0.11    0.09
  -8  -8   0    1.12    0.12
  -8   8   0    1.44    0.31
  -8  -8  -1   11.27    0.27
  -8  -8  -2    0.02    0.10
  -8   8  -2   -0.01    0.09
  -8   8  -3    0.74    0.10
  -8  -8  -3    0.76    0.11
  -8   8  -4    0.07    0.07
  -8  -8  -4    0.13    0.09
  -8   8  -5    0.32    0.07
  -8  -8  -5    0.39    0.09
  -8  -8  -6    4.08    0.12
   8 -10 -12    0.44    0.05
   8  10 -12    0.43    0.06
   8 -10 -11    0.00    0.07
   8  10 -11    0.07    0.09
   8 -10 -10    0.39    0.08
   8  10 -10    0.39    0.09
  -8 -10   9    0.11    0.10
   8 -10  -9    0.21    0.09
   8  10  -9    0.05    0.08
  -8  10   9    0.00    0.11
  -8 -10   8   13.54    0.30
   8  10  -8   14.07    0.29
  -8  10   8   13.89    0.33
  -8 -10   7   18.40    0.36
  -8  10   7   19.12    0.38
  -8  10   6   46.38    0.56
  -8 -10   6   45.70    0.56
  -8  10   5   29.45    0.44
  -8 -10   5   30.62    0.40
  -8  10   4   -0.09    0.14
  -8 -10   4   -0.05    0.10
  -8  10   4   -0.11    0.30
  -8 -10   4    0.05    0.36
   8  10  -4    0.13    0.10
  -8 -10   4    0.06    0.10
  -8 -10   3    5.01    0.21
  -8 -10   3    5.24    0.17
  -8 -10   3    4.97    0.36
   8  10  -3    4.68    0.16
  -8 -10   2    0.04    0.42
  -8 -10   2    0.31    0.12
   8  10  -2    0.45    0.10
  -8  10   2    0.52    0.31
  -8 -10   2    0.50    0.10
  -8 -10   1    4.21    0.18
   8  10  -1    4.58    0.15
  -8 -10   1    4.24    0.17
  -8 -10   0    0.20    0.11
  -8 -10   0    0.34    0.11
  -8 -10  -1    0.55    0.12
  -8  10  -2    5.70    0.16
  -8 -10  -2    4.67    0.19
  -8  10  -3    2.51    0.12
  -8 -10  -3    2.18    0.14
  -8  10  -4   16.98    0.22
  -8 -10  -4   15.37    0.26
  -8 -10  -5   13.89    0.21
   8 -12 -11    2.45    0.08
   8  12 -11    2.40    0.10
   8 -12 -10    0.82    0.08
   8  12 -10    0.79    0.09
   8  12 -10    0.84    0.09
  -8 -12   9    3.19    0.13
   8 -12  -9    2.93    0.12
   8  12  -9    2.84    0.14
  -8 -12   8    2.35    0.14
   8  12  -8    2.42    0.14
  -8 -12   7    5.59    0.21
  -8 -12   6    0.43    0.11
  -8 -12   5    3.90    0.19
  -8 -12   4    1.32    0.14
   8  12  -4    1.37    0.11
  -8 -12   4    1.55    0.11
   8  12  -3    1.94    0.12
  -8 -12   3    2.02    0.15
   8  12  -2    3.48    0.15
  -8 -12   2    3.20    0.15
   8  12  -1    3.77    0.15
  -8 -12   1    3.80    0.18
  -8 -12   1    3.65    0.16
  -8 -12   0    1.16    0.13
  -8 -12   0    1.28    0.12
   8  12   0    1.38    0.11
  -8 -12  -1    0.11    0.09
  -8 -12  -2    0.27    0.10
  -8 -12  -3   34.13    0.35
  -8 -12  -4   18.85    0.22
   8  12   4   17.88    0.18
   8  14 -10    0.68    0.06
   8  14  -9    3.02    0.10
   8  14  -9    2.76    0.12
  -8 -14   8    2.32    0.12
   8  14  -8    2.10    0.12
  -8 -14   7    1.08    0.11
   8  14  -7    1.25    0.11
  -8 -14   6    0.28    0.10
  -8 -14   5    2.22    0.12
  -8 -14   5    1.88    0.15
  -8 -14   4    0.32    0.11
   8  14  -3    3.64    0.15
  -8 -14   3    3.44    0.17
   8  14  -2    2.37    0.13
  -8 -14   2    2.39    0.16
  -8 -14   1    0.08    0.09
   8  14  -1    0.07    0.07
   8  14   0    1.61    0.10
  -8 -14   0    1.53    0.12
  -8 -14   0    1.69    0.11
  -8 -14  -1    0.24    0.08
   8  14   1    0.10    0.06
  -8 -14  -2    3.55    0.12
   8  14   2    3.19    0.11
  -8 -14  -3    1.31    0.06
   8  14   3    1.30    0.07
   8  16  -8    0.47    0.06
  -8 -16   7    0.00    0.06
   8  16  -7    0.02    0.06
  -8 -16   6    1.16    0.10
  -8 -16   5    0.08    0.08
  -8 -16   4    0.12    0.08
  -8 -16   4    0.13    0.09
  -8 -16   3    0.15    0.09
  -8 -16   2    1.01    0.11
  -8 -16   1   -0.03    0.07
   8  16  -1    0.10    0.07
  -8 -16   0    0.12    0.07
   8  16   0    0.16    0.06
   8  16   1    0.81    0.07
   8  16   2    0.40    0.04
  -8 -18   6    1.24    0.06
   8  18  -6    1.38    0.07
   8  18  -5    4.46    0.11
  -8 -18   5    4.21    0.12
  -8 -18   4    1.77    0.09
  -8 -18   3    2.32    0.10
  -8 -18   2    1.50    0.06
  -8 -18   2    1.77    0.09
  -8 -18   1    0.60    0.06
  -8 -18   1    0.67    0.05
   9  -1 -13    0.02    0.07
   9   1 -13   -0.04    0.07
   9   1 -12    1.32    0.13
   9  -1 -11    0.12    0.11
   9   1 -11   -0.03    0.11
   9  -1 -10    0.04    0.11
   9   1 -10    0.10    0.10
   9  -1  -9    0.51    0.12
   9   1  -9    0.56    0.11
  -9  -1   8    1.21    0.12
   9  -1  -8    1.54    0.12
   9   1  -8    1.44    0.13
   9  -1  -8    1.26    0.27
   9   1  -8    1.24    0.25
   9  -1  -7    4.98    0.29
   9   1  -7    4.60    0.27
  -9  -1   6    0.65    0.13
  -9   1   6    0.67    0.17
   9  -1  -6    0.28    0.20
  -9  -1   5    0.13    0.15
  -9   1   5    0.19    0.17
  -9  -1   4   63.91    0.96
  -9   1   4   64.34    0.94
  -9  -1   3   45.55    0.85
  -9   1   3   44.41    0.82
  -9  -1   3   48.84    0.67
  -9   1   3   47.34    0.75
  -9  -1   2   18.79    0.44
  -9   1   2   17.09    0.46
  -9  -1   1    7.56    0.31
  -9   1   1    7.37    0.33
  -9  -1   0    5.15    0.27
  -9   1   0    4.75    0.28
  -9   1  -1    0.29    0.09
  -9  -1  -1    0.32    0.10
  -9  -1  -1   -0.11    0.25
  -9   1  -1    0.31    0.09
  -9  -1  -1    0.26    0.09
  -9   1  -1    0.29    0.28
  -9  -1  -1    0.46    0.11
  -9   1  -2    0.08    0.09
  -9  -1  -2    0.06    0.09
  -9   1  -2    0.01    0.10
  -9  -1  -2    0.05    0.10
  -9  -1  -2    0.00    0.10
  -9   1  -3    4.15    0.18
  -9  -1  -3    3.89    0.18
  -9   1  -3    4.21    0.18
  -9  -1  -3    4.14    0.18
  -9  -1  -4    6.99    0.20
  -9   1  -4    6.54    0.20
  -9   1  -4    6.16    0.20
  -9  -1  -4    6.57    0.20
  -9  -1  -5    5.36    0.15
  -9   1  -5    5.13    0.16
  -9   1  -5    5.51    0.17
  -9  -1  -5    5.56    0.17
  -9  -1  -5    5.65    0.15
  -9   1  -6    0.13    0.06
   9  -3 -13    0.82    0.08
   9   3 -13    0.90    0.09
   9   3 -12    7.83    0.22
   9  -3 -12    8.03    0.20
  -9   3  11    0.19    0.11
   9   3 -11    0.32    0.12
   9   3 -10    1.27    0.13
  -9  -3   9    4.92    0.19
   9   3  -9    5.27    0.21
  -9  -3   8   48.83    0.51
  -9  -3   8   47.58    0.56
  -9   3   8   48.94    0.85
   9   3  -8   48.09    0.54
   9  -3  -8   47.57    0.83
  -9   3   7   76.19    1.06
   9  -3  -7   79.41    0.99
  -9   3   6   49.44    0.85
  -9  -3   6   48.46    0.86
  -9  -3   5    3.52    0.25
  -9   3   5    3.75    0.24
  -9  -3   4    7.20    0.34
  -9   3   4    7.03    0.32
  -9  -3   3   15.98    0.51
  -9   3   3   15.50    0.48
  -9   3   2    6.74    0.33
  -9   3   1    1.14    0.19
  -9   3   0    9.80    0.41
  -9  -3  -1   24.82    0.39
  -9   3  -1   24.32    0.35
  -9  -3  -1   23.76    0.35
  -9   3  -1   23.29    0.64
  -9  -3  -1   25.37    0.37
  -9   3  -1   23.12    0.38
  -9   3  -2    5.53    0.19
  -9  -3  -2    5.00    0.19
  -9  -3  -2    5.76    0.19
  -9   3  -2    5.38    0.20
  -9  -3  -2    5.16    0.20
  -9   3  -3   11.52    0.26
  -9  -3  -3   12.28    0.27
  -9   3  -3   11.43    0.27
  -9  -3  -3   12.55    0.26
  -9  -3  -3   12.33    0.27
  -9   3  -4    0.67    0.10
  -9  -3  -4    0.76    0.11
  -9  -3  -4    0.52    0.08
  -9   3  -4    0.60    0.10
  -9  -3  -4    0.65    0.09
  -9   3  -5    4.49    0.15
  -9   3  -5    4.61    0.15
  -9  -3  -5    4.64    0.15
  -9  -3  -6    0.17    0.05
  -9   3  -6    0.28    0.06
   9   5 -13    4.30    0.13
   9   5 -13    4.17    0.12
   9   5 -12    1.33    0.12
   9  -5 -12    1.30    0.09
  -9   5  12    1.33    0.10
   9  -5 -11   11.79    0.24
  -9   5  11   11.45    0.27
  -9   5  10    0.08    0.11
   9   5 -10    0.15    0.11
  -9  -5   9    7.87    0.21
  -9  -5   9    8.14    0.25
   9   5  -9    8.29    0.25
  -9  -5   8    0.19    0.12
  -9  -5   8    0.28    0.12
   9   5  -8    0.22    0.12
  -9   5   7    0.72    0.26
  -9  -5   7    0.59    0.12
  -9  -5   7    0.88    0.13
  -9   5   7    0.85    0.26
   9   5  -7    1.08    0.12
  -9  -5   7    1.04    0.27
  -9  -5   6    1.69    0.25
  -9   5   6    1.31    0.18
  -9   5   6    1.42    0.22
  -9   5   5    1.47    0.17
  -9  -5   5    1.35    0.23
  -9  -5   4   23.31    0.60
  -9   5   4   22.66    0.56
  -9   5   3    7.76    0.36
  -9   5   2    7.89    0.38
  -9   5   1    0.30    0.26
  -9  -5   0  151.58    0.89
  -9   5   0  151.41    0.92
  -9  -5   0  152.44    0.93
  -9   5  -1   35.90    0.42
  -9  -5  -1   35.77    0.42
  -9  -5  -1   34.92    0.44
  -9   5  -1   34.63    0.46
  -9   5  -2   93.53    0.68
  -9  -5  -2   93.30    0.67
  -9  -5  -2   91.85    0.72
  -9   5  -3   11.08    0.26
  -9   5  -3   11.91    0.24
  -9  -5  -3   11.85    0.26
  -9   5  -4    0.22    0.08
  -9   5  -4    0.02    0.08
  -9  -5  -4    0.03    0.09
  -9   5  -5    0.19    0.08
  -9  -5  -5    0.23    0.09
  -9  -5  -6    2.08    0.07
   9   7 -13    1.82    0.08
   9  -7 -12    8.68    0.17
   9   7 -12    8.21    0.20
   9   7 -11    8.04    0.23
  -9   7  11    8.25    0.23
   9   7 -10    1.37    0.14
   9   7 -10    1.70    0.12
  -9   7  10    1.52    0.15
  -9   7   9    0.55    0.12
   9   7  -9    0.57    0.11
  -9  -7   9    0.76    0.12
  -9  -7   8    1.51    0.12
  -9  -7   8    1.58    0.14
  -9   7   8    1.65    0.15
  -9  -7   7    9.89    0.24
  -9  -7   7    9.40    0.27
  -9   7   7   10.30    0.28
  -9  -7   6   30.08    0.40
  -9  -7   6   29.50    0.44
  -9  -7   6   31.89    0.66
  -9   7   6   31.42    0.73
  -9  -7   6   28.77    0.39
  -9  -7   5   36.15    0.48
  -9  -7   5   35.55    0.43
  -9   7   5   35.38    0.76
  -9  -7   5   36.56    0.70
  -9  -7   5   35.39    0.42
  -9  -7   4    5.43    0.29
  -9   7   3    0.47    0.25
  -9   7   2    4.45    0.30
  -9  -7   2    4.79    0.17
  -9   7   1    0.23    0.25
  -9  -7   1    0.30    0.10
  -9  -7   0    3.34    0.17
  -9   7   0    3.77    0.16
  -9  -7  -1    0.29    0.11
  -9   7  -2    2.55    0.14
  -9  -7  -2    2.53    0.15
  -9   7  -3    0.44    0.09
  -9  -7  -3    0.53    0.10
  -9   7  -4    0.42    0.08
  -9  -7  -4    0.31    0.10
  -9   7  -5    0.05    0.06
  -9  -7  -5    0.06    0.08
   9  -9 -12    0.77    0.06
   9   9 -12    0.76    0.08
   9  -9 -11    2.40    0.11
   9   9 -11    2.41    0.13
   9  -9 -10    8.18    0.19
   9   9 -10    8.10    0.20
  -9   9  10    7.74    0.24
  -9  -9   9    2.30    0.14
   9   9  -9    1.99    0.14
   9   9  -9    2.51    0.13
  -9   9   9    2.17    0.16
  -9  -9   8    4.96    0.20
  -9   9   8    4.81    0.21
  -9  -9   7   16.71    0.30
  -9  -9   7   15.88    0.34
  -9  -9   6   32.99    0.42
  -9  -9   6   32.61    0.48
  -9   9   6   32.36    0.46
  -9  -9   5  118.27    0.88
  -9  -9   5  119.34    0.79
  -9   9   5  120.82    0.84
  -9  -9   4  145.79    0.96
  -9  -9   4  143.02    0.86
  -9  -9   3  179.54    1.05
  -9  -9   3  174.79    0.94
  -9  -9   2   16.98    0.30
  -9  -9   2   17.23    0.33
  -9  -9   1    8.25    0.22
  -9  -9   0    1.60    0.13
  -9   9  -1   15.05    0.27
  -9  -9  -1   13.20    0.29
  -9   9  -2    2.17    0.12
  -9  -9  -2    1.84    0.15
  -9   9  -3    3.86    0.13
  -9  -9  -3    3.38    0.16
  -9   9  -4    0.50    0.07
  -9  -9  -4    0.44    0.10
  -9  -9  -5    8.81    0.14
   9  11 -11    0.99    0.08
   9  11 -10    2.22    0.12
   9  11 -10    2.38    0.11
  -9 -11   9    1.48    0.11
   9  11  -9    1.41    0.10
   9  11  -9    1.47    0.11
  -9 -11   8    1.17    0.12
   9  11  -8    1.24    0.10
   9  11  -8    1.20    0.10
  -9  11   8    1.20    0.14
  -9 -11   7    0.16    0.09
  -9  11   7    0.03    0.11
  -9 -11   6    0.15    0.09
  -9 -11   6    0.24    0.11
  -9  11   6    0.10    0.10
  -9 -11   5    5.33    0.21
  -9 -11   5    5.19    0.19
  -9 -11   5    5.85    0.20
  -9  11   5    5.54    0.21
  -9 -11   4   -0.15    0.10
  -9 -11   4   -0.13    0.09
  -9 -11   3   24.85    0.36
   9  11  -3   25.28    0.33
  -9 -11   2   17.62    0.34
  -9 -11   2   17.32    0.31
  -9 -11   1    6.01    0.19
   9  11  -1    6.54    0.18
  -9 -11   0    2.46    0.14
   9  11   0    2.84    0.12
  -9 -11  -1    1.86    0.13
   9  11   1    2.13    0.10
  -9 -11  -2    4.43    0.16
   9  11   2    4.69    0.12
  -9 -11  -3    7.64    0.18
  -9 -11  -4   21.75    0.22
   9  13 -10    2.19    0.08
   9  13 -10    2.03    0.08
  -9 -13   9    0.15    0.07
   9  13  -9    0.15    0.07
  -9 -13   8    4.97    0.17
   9  13  -8    5.38    0.16
  -9 -13   7    1.01    0.12
   9  13  -7    1.17    0.10
  -9 -13   6    0.00    0.09
  -9 -13   6    0.03    0.10
  -9 -13   5    1.56    0.12
  -9 -13   5    1.54    0.14
  -9 -13   4    1.25    0.13
  -9 -13   4    1.61    0.12
  -9 -13   3    1.67    0.15
   9  13  -3    1.62    0.11
  -9 -13   3    1.91    0.12
  -9 -13   2    0.71    0.11
   9  13  -2    0.51    0.08
  -9 -13   2    0.60    0.09
  -9 -13   1   -0.07    0.09
   9  13  -1    0.07    0.07
  -9 -13   1    0.14    0.08
   9  13   0    0.08    0.06
  -9 -13   0    0.07    0.09
  -9 -13  -1    0.81    0.10
   9  13   1    0.86    0.07
  -9 -13  -2    0.87    0.09
   9  13   2    0.90    0.06
  -9 -13  -3    0.08    0.05
   9  15  -9    0.36    0.05
  -9 -15   8    0.08    0.06
   9  15  -8    0.04    0.06
  -9 -15   7    1.88    0.11
   9  15  -7    1.95    0.10
  -9 -15   6    0.52    0.10
  -9 -15   5    0.72    0.08
  -9 -15   5    0.49    0.10
  -9 -15   4    0.09    0.07
  -9 -15   4    0.07    0.09
  -9 -15   3    0.22    0.09
  -9 -15   2    7.72    0.21
  -9 -15   1   10.53    0.21
   9  15  -1    9.56    0.18
   9  15   0   14.24    0.19
   9  15   1    1.07    0.06
  -9 -17   6    3.02    0.10
   9  17  -6    3.04    0.09
  -9 -17   5    1.61    0.09
  -9 -17   4    0.06    0.07
  -9 -17   3    0.07    0.05
  -9 -17   3    0.07    0.06
  -9 -17   2    0.31    0.06
  -9 -17   2    0.28    0.06
  -9 -17   1    0.89    0.06
  -9 -17   0    0.11    0.04
  10   0 -13   -0.01    0.06
 -10   0  12    4.61    0.15
  10   0 -11   -0.05    0.11
  10   0 -10    0.34    0.11
  10   0  -9   -0.01    0.10
 -10   0   8    7.11    0.23
  10   0  -8    7.78    0.24
  10   0  -8    7.64    0.35
 -10   0   7    0.03    0.12
  10   0  -7   -0.04    0.12
  10   0  -7    0.02    0.30
 -10   0   7   -0.06    0.24
 -10   0   6    4.82    0.29
 -10   0   5    0.16    0.20
 -10   0   4   90.36    1.24
 -10   0   3    0.12    0.21
 -10   0   2   22.18    0.53
 -10   0   1   -0.02    0.10
 -10   0   1    0.02    0.25
 -10   0   0   23.54    0.59
 -10   0   0   24.02    0.40
 -10   0  -1    0.04    0.08
 -10   0  -1    0.58    0.11
 -10   0  -2    0.93    0.12
 -10   0  -2    1.43    0.13
 -10   0  -3    0.55    0.12
 -10   0  -3    0.10    0.10
 -10   0  -4    1.25    0.10
 -10   0  -5    0.01    0.05
 -10  -2  13    0.50    0.05
  10  -2 -13    0.54    0.07
  10   2 -13    0.54    0.08
 -10   2  12   -0.02    0.09
  10   2 -12    0.01    0.10
  10   2 -11    0.31    0.12
  10   2 -10    0.32    0.10
 -10  -2   9    1.17    0.14
  10   2  -9    1.23    0.13
 -10  -2   8    0.52    0.11
 -10  -2   8    0.47    0.12
  10   2  -8    0.60    0.12
 -10   2   7    3.84    0.15
 -10   2   7    3.97    0.17
 -10  -2   7    3.85    0.17
 -10  -2   7    3.53    0.18
  10   2  -7    4.42    0.18
 -10  -2   7    3.80    0.29
 -10   2   7    3.89    0.27
  10   2  -7    3.83    0.29
 -10  -2   6    1.15    0.25
 -10   2   6    1.29    0.22
 -10  -2   5   28.98    0.70
 -10   2   5   27.54    0.65
 -10   2   4    8.31    0.36
 -10  -2   4    7.29    0.38
 -10   2   4    7.10    0.35
 -10   2   3   14.75    0.46
 -10   2   2   13.29    0.46
 -10  -2   1    3.07    0.14
 -10   2   1    2.80    0.15
 -10  -2   1    3.04    0.16
 -10   2   0    7.01    0.23
 -10  -2   0    7.48    0.24
 -10   2  -1    9.15    0.23
 -10  -2  -1    9.91    0.25
 -10  -2  -1    9.68    0.24
 -10   2  -1    8.68    0.25
 -10  -2  -1    9.13    0.26
 -10   2  -2    4.86    0.18
 -10  -2  -2    4.53    0.17
 -10   2  -2    4.17    0.19
 -10  -2  -2    4.43    0.19
 -10   2  -3    6.73    0.20
 -10  -2  -3    6.88    0.20
 -10   2  -3    6.39    0.20
 -10  -2  -3    6.79    0.19
 -10  -2  -4   12.40    0.21
 -10  -2  -4   11.83    0.20
 -10   2  -5    0.98    0.08
  10  -4 -13    0.24    0.06
  10   4 -13    0.28    0.07
  10   4 -12    3.78    0.17
  10  -4 -12    4.28    0.14
 -10   4  12    4.03    0.15
  10   4 -11    1.12    0.13
 -10   4  11    1.20    0.13
  10   4 -10    0.67    0.12
 -10  -4   9    5.27    0.19
 -10  -4   9    5.19    0.21
 -10  -4   8    0.09    0.10
 -10  -4   8    0.06    0.11
  10   4  -8    0.34    0.11
 -10  -4   7    0.16    0.10
 -10  -4   7    0.27    0.29
 -10  -4   7    0.30    0.11
 -10   4   7    0.59    0.29
  10   4  -7    0.30    0.13
 -10  -4   6    0.22    0.11
 -10  -4   6    0.12    0.12
 -10  -4   6    0.17    0.24
 -10   4   6    0.09    0.20
 -10  -4   5    4.93    0.31
 -10   4   5    4.72    0.29
 -10  -4   4    4.85    0.33
 -10   4   4    4.86    0.31
 -10   4   4    5.57    0.33
 -10   4   3    4.42    0.30
 -10  -4   2    1.80    0.12
 -10   4   2    1.62    0.29
 -10   4   2    1.91    0.13
 -10  -4   2    1.78    0.14
 -10   4   1   29.87    0.73
 -10  -4   1   28.91    0.38
 -10   4   1   28.63    0.41
 -10  -4   1   30.35    0.45
 -10  -4   0   36.87    0.45
 -10   4   0   36.01    0.47
 -10  -4   0   37.11    0.49
 -10  -4  -1   45.36    0.50
 -10  -4  -1   47.23    0.54
 -10  -4  -2   21.35    0.35
 -10  -4  -2   23.39    0.36
 -10  -4  -3    4.96    0.15
 -10  -4  -3    4.64    0.17
 -10   4  -4    1.76    0.11
 -10  -4  -4    1.97    0.11
 -10   4  -5    4.22    0.11
 -10  -4  -5    3.93    0.09
  10   6 -13   14.47    0.18
  10   6 -12   27.58    0.35
 -10   6  12   28.99    0.32
  10   6 -11   37.19    0.45
 -10   6  11   38.49    0.47
  10   6 -10    7.58    0.23
 -10   6  10    7.62    0.25
 -10  -6   9    2.91    0.15
 -10  -6   9    2.57    0.16
  10   6  -9    2.71    0.16
 -10   6   9    2.61    0.18
 -10  -6   8   36.46    0.45
  10   6  -8   37.23    0.45
 -10  -6   7   75.95    0.65
 -10  -6   7   78.04    0.72
 -10  -6   6   20.64    0.35
 -10  -6   6   20.74    0.38
 -10  -6   6   19.93    0.34
 -10  -6   5    6.05    0.21
 -10  -6   5    6.13    0.22
 -10  -6   5    5.88    0.20
 -10  -6   5    6.10    0.35
 -10  -6   5    5.86    0.19
 -10  -6   4    9.21    0.26
 -10  -6   4    9.27    0.25
 -10  -6   4    9.03    0.23
 -10   6   4    9.80    0.41
 -10  -6   3    1.06    0.13
 -10  -6   3    1.06    0.14
 -10  -6   3    0.99    0.10
 -10   6   3    0.89    0.25
 -10  -6   2    1.90    0.13
 -10   6   2    1.91    0.25
 -10   6   2    2.04    0.12
 -10  -6   2    2.28    0.15
 -10  -6   1   12.84    0.27
 -10   6   1   13.39    0.27
 -10  -6   1   13.79    0.30
 -10   6   0   38.42    0.46
 -10  -6   0   39.30    0.48
 -10  -6  -1    3.22    0.17
 -10  -6  -1    3.57    0.15
 -10   6  -2    0.28    0.09
 -10  -6  -2    0.06    0.10
 -10   6  -3    2.29    0.12
 -10  -6  -3    2.42    0.14
 -10   6  -4    0.21    0.07
 -10  -6  -4    0.21    0.08
 -10  -6  -5    8.23    0.12
  10   8 -12    3.32    0.12
  10   8 -11    5.17    0.17
 -10   8  11    5.55    0.19
 -10   8  10    0.37    0.12
  10   8 -10    0.22    0.09
 -10  -8   9   10.90    0.27
  10   8  -9   10.66    0.24
 -10  -8   8   35.85    0.43
 -10  -8   8   33.95    0.48
  10   8  -8   35.51    0.42
 -10   8   8   33.57    0.49
 -10  -8   7   42.53    0.48
 -10  -8   7   43.02    0.55
 -10   8   7   42.04    0.53
 -10  -8   6   68.14    0.65
 -10  -8   6   67.51    0.62
 -10  -8   6   69.21    0.69
 -10  -8   6   67.92    0.62
 -10   8   6   68.59    0.65
 -10   8   5    0.13    0.12
 -10  -8   5    0.28    0.11
 -10  -8   5    0.24    0.11
 -10  -8   5    0.18    0.10
 -10  -8   5    0.12    0.10
 -10  -8   4   19.83    0.37
 -10  -8   4   19.29    0.33
 -10  -8   3    1.96    0.14
 -10  -8   3    2.10    0.15
 -10  -8   3    2.28    0.16
 -10  -8   2    0.01    0.10
 -10  -8   1    0.12    0.10
 -10  -8   0    0.32    0.11
 -10   8  -1    5.87    0.18
 -10  -8  -1    5.26    0.19
 -10   8  -2    1.25    0.10
 -10  -8  -2    0.99    0.12
 -10   8  -3    0.42    0.07
 -10  -8  -3    0.37    0.10
 -10   8  -4    0.00    0.04
 -10  -8  -4    0.05    0.07
 -10 -10  12    0.19    0.04
  10  10 -11    0.38    0.07
  10  10 -10    0.44    0.08
 -10  10  10    0.46    0.11
 -10 -10   9    2.18    0.14
  10  10  -9    2.30    0.11
 -10  10   9    2.41    0.16
 -10  10   8    0.33    0.12
 -10 -10   8    0.33    0.10
 -10 -10   8    0.27    0.10
 -10  10   7    0.11    0.09
 -10 -10   7    0.04    0.08
 -10 -10   7    0.02    0.09
 -10 -10   7    0.04    0.11
 -10 -10   6    2.89    0.15
 -10 -10   6    2.66    0.16
 -10 -10   6    2.50    0.16
 -10  10   6    2.53    0.16
 -10  10   5    0.11    0.11
 -10 -10   5    0.01    0.11
 -10 -10   5    0.11    0.10
 -10 -10   5    0.10    0.10
 -10 -10   5    0.02    0.09
 -10 -10   4    1.61    0.14
 -10 -10   4    1.69    0.14
 -10 -10   3   16.96    0.31
 -10 -10   3   17.73    0.35
 -10 -10   2    6.26    0.21
 -10 -10   2    5.44    0.20
 -10 -10   1    0.88    0.12
 -10 -10   0    0.88    0.12
 -10 -10  -1    0.38    0.11
 -10 -10  -2    0.36    0.10
 -10  10  -2    0.36    0.06
 -10  10  -3    0.89    0.05
 -10 -10  -3    0.98    0.09
 -10 -12  10   10.68    0.16
  10  12 -10   11.29    0.16
 -10 -12   9    3.65    0.12
 -10 -12   9    3.56    0.14
  10  12  -9    3.68    0.12
 -10 -12   8    3.86    0.13
 -10 -12   8    3.64    0.16
  10  12  -8    3.61    0.13
 -10 -12   7   14.83    0.25
  10  12  -7   14.48    0.25
 -10 -12   6    1.42    0.11
 -10 -12   6    1.15    0.13
 -10 -12   5    1.46    0.14
 -10 -12   5    1.45    0.12
 -10 -12   4    3.93    0.19
 -10 -12   4    4.55    0.17
 -10 -12   3    3.02    0.16
 -10 -12   3    3.18    0.15
 -10 -12   2    0.85    0.11
 -10 -12   2    0.70    0.10
 -10 -12   1    0.76    0.11
 -10 -12   0    7.15    0.19
 -10 -12  -1    2.39    0.12
 -10 -12  -2    4.76    0.13
 -10 -14   8    1.97    0.11
  10  14  -8    1.99    0.09
 -10 -14   7    0.18    0.09
  10  14  -7    0.31    0.07
 -10 -14   6    2.57    0.11
 -10 -14   6    2.20    0.14
 -10 -14   5    1.00    0.09
 -10 -14   5    0.82    0.11
 -10 -14   4    0.08    0.09
 -10 -14   4   -0.04    0.07
 -10 -14   3    2.11    0.13
 -10 -14   3    2.22    0.11
 -10 -14   2    0.07    0.08
 -10 -14   2    0.03    0.07
 -10 -14   1    0.14    0.06
 -10 -14   0    0.74    0.06
 -10 -14  -1    0.15    0.05
 -10 -16   7    0.68    0.07
 -10 -16   6    0.90    0.08
  10  16  -6    0.88    0.06
 -10 -16   5    0.21    0.07
 -10 -16   4    0.09    0.05
 -10 -16   4   -0.01    0.06
 -10 -16   3    0.15    0.06
 -10 -16   3    0.05    0.06
 -10 -16   2    0.05    0.06
 -10 -16   2    0.11    0.05
 -10 -16   1    0.17    0.05
  11  -1 -13    0.49    0.06
  11   1 -13    0.43    0.07
 -11   1  12   -0.02    0.09
 -11  -1  12    0.10    0.06
 -11   1  11    0.07    0.08
 -11   1  10    1.39    0.10
  11   1 -10    1.15    0.13
 -11   1   9    0.00    0.09
  11   1  -9   -0.03    0.10
 -11   1   8    1.85    0.12
 -11  -1   8    2.03    0.14
  11   1  -8    2.23    0.16
 -11   1   7    0.19    0.10
 -11  -1   7    0.05    0.09
 -11   1   7    0.02    0.11
 -11  -1   7   -0.03    0.10
 -11   1   6    1.48    0.11
 -11  -1   6    1.21    0.11
 -11   1   6    1.57    0.13
 -11  -1   6    1.30    0.13
 -11  -1   6    1.77    0.14
 -11  -1   6    1.36    0.28
 -11   1   6    1.64    0.23
 -11  -1   6    1.16    0.11
 -11   1   5   33.06    0.44
 -11  -1   5   32.67    0.45
 -11   1   5   34.94    0.43
 -11  -1   5   33.56    0.43
 -11  -1   5   33.73    0.43
 -11  -1   5   32.73    0.79
 -11   1   5   32.46    0.77
 -11   1   4    2.45    0.15
 -11  -1   4    2.58    0.15
 -11  -1   4    2.67    0.14
 -11   1   4    2.42    0.14
 -11  -1   4    2.31    0.15
 -11  -1   3   42.04    0.45
 -11  -1   3   41.23    0.44
 -11   1   3   38.51    0.49
 -11  -1   3   38.86    0.51
 -11   1   2    0.23    0.10
 -11  -1   2    0.15    0.09
 -11  -1   2    0.17    0.10
 -11   1   1    0.37    0.10
 -11  -1   1    0.08    0.10
 -11  -1   1    0.27    0.09
 -11   1   0    7.21    0.24
 -11  -1   0    7.33    0.24
 -11   1  -1   10.34    0.27
 -11  -1  -1   10.30    0.27
 -11   1  -2    2.98    0.15
 -11  -1  -2    3.22    0.16
 -11  -1  -2    3.46    0.13
 -11  -1  -3    0.04    0.08
 -11   1  -3    0.01    0.08
 -11  -1  -4    1.85    0.08
 -11   1  -4    1.79    0.09
 -11  -3  13    3.78    0.10
  11  -3 -13    3.78    0.09
  11  -3 -12   16.53    0.24
 -11   3  12   16.48    0.27
  11   3 -11   14.03    0.30
 -11   3  11   13.76    0.30
  11   3 -10    2.84    0.16
 -11  -3   9   46.79    0.53
  11   3  -9   46.61    0.54
 -11  -3   8    2.72    0.16
 -11  -3   8    2.76    0.18
  11   3  -8    3.02    0.16
 -11   3   7    0.81    0.11
 -11  -3   7    0.72    0.09
 -11  -3   7    0.64    0.12
 -11  -3   7    0.66    0.12
  11   3  -7    0.45    0.14
 -11   3   6    0.66    0.11
 -11   3   6    0.41    0.11
 -11  -3   6    0.51    0.10
 -11  -3   6    0.52    0.11
 -11  -3   6    0.61    0.11
 -11  -3   6    0.52    0.10
 -11   3   6    0.22    0.30
 -11  -3   5   21.11    0.37
 -11   3   5   21.67    0.34
 -11  -3   5   21.07    0.36
 -11  -3   5   21.08    0.35
 -11   3   5   20.74    0.59
 -11  -3   5   21.69    0.35
 -11  -3   5   21.31    0.66
 -11   3   5   20.94    0.34
 -11  -3   4    7.75    0.25
 -11  -3   4    8.49    0.23
 -11  -3   4    8.30    0.22
 -11   3   4    8.10    0.38
 -11  -3   4    8.51    0.22
 -11   3   4    7.96    0.22
 -11   3   3   34.76    0.76
 -11  -3   3   35.49    0.42
 -11   3   3   34.13    0.45
 -11  -3   3   34.03    0.50
 -11  -3   2   11.53    0.25
 -11  -3   2   10.27    0.23
 -11   3   2   10.47    0.26
 -11  -3   2   11.12    0.29
 -11  -3   1   10.36    0.24
 -11  -3   1   10.74    0.29
 -11  -3   0   28.23    0.38
 -11   3   0   27.64    0.42
 -11  -3  -1   37.68    0.42
 -11  -3  -1   38.28    0.49
 -11   3  -2   26.15    0.37
 -11  -3  -2   26.99    0.34
 -11  -3  -3    4.08    0.12
 -11   3  -3    3.71    0.14
 -11  -3  -3    3.62    0.12
 -11   3  -4    2.51    0.10
 -11  -5  13    0.36    0.05
  11   5 -13    0.35    0.06
 -11   5  12    0.29    0.09
  11   5 -12    0.22    0.09
 -11   5  11    0.19    0.10
  11   5 -11    0.07    0.10
  11   5 -10    1.22    0.12
 -11   5  10    1.31    0.14
 -11  -5   9    2.68    0.15
 -11  -5   9    3.06    0.18
  11   5  -9    2.99    0.15
 -11  -5   8    7.29    0.23
 -11  -5   8    7.09    0.25
  11   5  -8    7.74    0.22
 -11  -5   7   25.17    0.41
 -11  -5   7   24.48    0.39
 -11  -5   7   25.16    0.42
 -11  -5   6   23.86    0.40
 -11  -5   6   23.19    0.38
 -11  -5   6   23.17    0.40
 -11  -5   6   22.98    0.37
 -11  -5   5    2.64    0.16
 -11  -5   5    2.83    0.17
 -11  -5   5    2.79    0.15
 -11  -5   5    2.61    0.15
 -11  -5   4    8.31    0.26
 -11  -5   4    8.00    0.23
 -11  -5   4    8.19    0.22
 -11   5   4    8.44    0.21
 -11   5   3    0.74    0.10
 -11  -5   3    0.99    0.12
 -11  -5   3    0.83    0.11
 -11  -5   3    0.78    0.11
 -11   5   2    0.27    0.09
 -11  -5   2    0.23    0.10
 -11  -5   2    0.32    0.09
 -11   5   1    0.06    0.09
 -11  -5   1    0.16    0.10
 -11  -5   1    0.16    0.10
 -11  -5   0    2.94    0.15
 -11   5   0    3.02    0.15
 -11  -5   0    3.01    0.16
 -11  -5  -1    0.42    0.08
 -11  -5  -1    0.33    0.10
 -11   5  -2   -0.02    0.08
 -11  -5  -2    0.12    0.09
 -11   5  -3    2.64    0.11
 -11  -5  -3    2.75    0.12
 -11   5  -4    1.08    0.06
 -11  -5  -4    0.92    0.06
 -11  -7  12    2.83    0.11
  11   7 -12    3.03    0.12
  11   7 -11    1.08    0.10
 -11   7  11    1.24    0.13
  11   7 -10    3.28    0.14
 -11   7  10    3.30    0.18
 -11  -7   9    9.49    0.23
 -11  -7   9    9.07    0.25
  11   7  -9    8.66    0.21
 -11   7   9    9.17    0.27
 -11  -7   8   24.77    0.37
 -11   7   8   25.35    0.42
 -11  -7   7   23.51    0.39
 -11  -7   7   22.61    0.37
 -11  -7   7   22.99    0.41
 -11   7   7   23.16    0.39
 -11  -7   6   16.81    0.35
 -11  -7   6   15.84    0.32
 -11  -7   6   16.65    0.35
 -11  -7   6   15.92    0.32
 -11   7   6   16.95    0.32
 -11  -7   5   -0.18    0.10
 -11  -7   5    0.06    0.11
 -11  -7   5   -0.01    0.10
 -11  -7   5    0.04    0.08
 -11  -7   4    3.46    0.17
 -11  -7   4    3.18    0.17
 -11  -7   4    3.12    0.16
 -11  -7   4    3.56    0.18
 -11  -7   3    1.06    0.13
 -11  -7   3    1.39    0.14
 -11   7   2    0.68    0.09
 -11  -7   2    0.66    0.11
 -11  -7   2    0.49    0.11
 -11  -7   1    6.69    0.21
 -11   7   1    6.66    0.19
 -11  -7   1    6.79    0.20
 -11  -7   0    8.91    0.23
 -11   7  -1    0.16    0.08
 -11  -7  -1    0.14    0.10
 -11   7  -2    1.22    0.09
 -11  -7  -2    1.44    0.12
 -11   7  -3    0.26    0.06
 -11  -7  -3    0.28    0.08
 -11  -9  12    0.30    0.05
 -11  -9  11    2.67    0.11
  11   9 -11    3.02    0.11
 -11   9  10    0.16    0.10
 -11  -9  10    0.20    0.07
  11   9 -10    0.35    0.08
 -11  -9   9    1.39    0.11
 -11  -9   9    1.43    0.10
 -11  -9   9    1.38    0.12
  11   9  -9    1.38    0.09
 -11   9   9    1.24    0.14
 -11  -9   8    1.60    0.12
 -11  -9   8    1.74    0.12
 -11  -9   8    1.25    0.13
 -11   9   8    1.52    0.14
 -11  -9   7    7.74    0.23
 -11  -9   7    7.55    0.22
 -11   9   7    7.47    0.23
 -11  -9   6    4.54    0.18
 -11  -9   6    4.36    0.19
 -11  -9   6    4.43    0.20
 -11  -9   6    4.29    0.18
 -11  -9   5   17.42    0.33
 -11  -9   5   17.43    0.35
 -11  -9   5   15.53    0.31
 -11  -9   5   15.99    0.31
 -11  -9   4    8.09    0.24
 -11  -9   4    8.13    0.23
 -11  -9   4    7.72    0.23
 -11  -9   3    1.61    0.13
 -11  -9   3    1.65    0.13
 -11  -9   2    5.56    0.20
 -11  -9   1    1.39    0.14
 -11   9   0    3.55    0.12
 -11  -9   0    3.08    0.16
 -11  -9  -1    8.69    0.18
 -11   9  -1    8.63    0.16
 -11   9  -2    2.57    0.08
 -11  -9  -2    2.36    0.12
 -11  -9  -3    1.68    0.08
 -11 -11  11    1.88    0.07
 -11 -11  10    3.00    0.10
 -11 -11   9    0.91    0.08
 -11 -11   9    0.91    0.10
 -11 -11   8    0.07    0.07
 -11 -11   8    0.24    0.08
 -11 -11   8    0.17    0.09
 -11  11   8    0.13    0.09
 -11 -11   7    0.50    0.08
 -11 -11   7    0.49    0.09
 -11 -11   7    0.47    0.11
 -11  11   7    0.51    0.11
 -11 -11   6    0.90    0.10
 -11 -11   6    0.98    0.12
 -11 -11   5    0.40    0.10
 -11 -11   5    0.41    0.11
 -11 -11   5    0.30    0.09
 -11 -11   4    6.91    0.22
 -11 -11   4    6.28    0.20
 -11 -11   4    6.57    0.20
 -11 -11   3    0.87    0.11
 -11 -11   3    0.58    0.10
 -11 -11   2    0.14    0.09
 -11 -11   1    0.92    0.11
 -11 -11   0    0.22    0.10
 -11 -11  -1    0.92    0.08
 -11 -11  -1    0.95    0.09
 -11 -11  -2    2.50    0.09
 -11 -13   9    0.29    0.06
 -11 -13   8    0.06    0.07
 -11 -13   7    0.33    0.07
 -11 -13   7    0.23    0.09
 -11 -13   6    0.52    0.08
 -11 -13   6    0.48    0.10
 -11 -13   5    1.43    0.11
 -11 -13   5    1.21    0.12
 -11 -13   4    0.80    0.10
 -11 -13   4    0.71    0.10
 -11 -13   4    0.78    0.09
 -11 -13   3    0.57    0.09
 -11 -13   3    0.69    0.10
 -11 -13   3    0.72    0.09
 -11 -13   2    0.15    0.07
 -11 -13   1    0.01    0.06
 -11 -13   0    0.87    0.07
 -11 -13   0    0.86    0.07
 -11 -15   8    0.29    0.05
 -11 -15   7    0.19    0.06
 -11 -15   6    0.66    0.08
 -11 -15   5    0.12    0.05
 -11 -15   5    0.04    0.07
 -11 -15   4    0.05    0.06
 -11 -15   4    0.05    0.07
 -11 -15   3    0.86    0.07
 -11 -15   3    0.88    0.07
 -11 -15   2   -0.06    0.05
 -11 -15   1    0.00    0.04
  12   0 -13    0.01    0.05
 -12   0  12    4.65    0.12
 -12   0  11   -0.01    0.07
 -12   0  10    0.06    0.08
 -12   0   9    0.09    0.08
 -12   0   8    0.18    0.08
 -12   0   8    0.06    0.11
 -12   0   7    0.33    0.09
 -12   0   7    0.02    0.11
 -12   0   6    9.17    0.25
 -12   0   6    9.79    0.26
 -12   0   5   -0.16    0.09
 -12   0   5    0.02    0.10
 -12   0   5    0.00    0.11
 -12   0   4    9.02    0.23
 -12   0   4    8.23    0.24
 -12   0   3    0.09    0.08
 -12   0   2    7.72    0.24
 -12   0   1   -0.09    0.11
 -12   0   0   18.00    0.35
 -12   0  -1    0.03    0.09
 -12   0  -2    5.88    0.17
 -12   0  -3   -0.03    0.06
  12   2 -13    0.93    0.07
 -12  -2  12    0.75    0.08
 -12   2  12    0.66    0.10
 -12  -2  11    0.40    0.09
 -12   2  10    3.19    0.14
 -12  -2  10    2.94    0.14
 -12  -2   9   -0.16    0.11
 -12   2   9   -0.12    0.09
 -12  -2   9    0.07    0.09
 -12   2   8   -0.15    0.09
 -12  -2   8   -0.01    0.07
 -12  -2   8   -0.04    0.10
 -12   2   7    1.81    0.13
 -12  -2   7    1.63    0.13
 -12   2   7    1.86    0.14
 -12  -2   7    1.59    0.14
 -12   2   6    0.18    0.09
 -12  -2   6    0.13    0.09
 -12  -2   6    0.19    0.10
 -12   2   6    0.27    0.11
 -12  -2   6    0.29    0.09
 -12  -2   6    0.16    0.09
 -12  -2   5   14.59    0.32
 -12   2   5   15.47    0.30
 -12  -2   5   16.06    0.31
 -12  -2   5   15.87    0.31
 -12  -2   5   15.49    0.31
 -12   2   5   14.11    0.30
 -12  -2   4   10.81    0.26
 -12  -2   4   11.46    0.26
 -12  -2   4   11.26    0.29
 -12  -2   3    9.61    0.23
 -12  -2   3    9.47    0.23
 -12   2   3    8.14    0.24
 -12  -2   3    8.50    0.26
 -12   2   2    5.31    0.20
 -12  -2   2    5.25    0.22
 -12   2   1   38.96    0.50
 -12  -2   1   39.39    0.52
 -12   2   0   33.38    0.45
 -12  -2   0   34.92    0.48
 -12  -2  -1   15.61    0.24
 -12  -2  -1   15.25    0.30
 -12  -2  -2    3.66    0.13
 -12   2  -2    3.61    0.14
 -12  -2  -3    0.09    0.05
 -12   2  -3    0.09    0.06
 -12  -4  13    0.17    0.04
  12   4 -13    0.07    0.05
 -12   4  12    0.41    0.08
 -12  -4  12    0.36    0.07
 -12   4  11    0.39    0.11
 -12  -4  11    0.37    0.08
 -12  -4  10   -0.02    0.10
  12   4 -10    0.07    0.09
 -12  -4   9    3.70    0.17
 -12  -4   9    3.33    0.18
  12   4  -9    3.63    0.17
 -12  -4   8    4.40    0.19
 -12  -4   8    4.55    0.19
 -12  -4   8    5.06    0.22
 -12  -4   7   13.09    0.31
 -12  -4   7   12.66    0.29
 -12  -4   6    8.01    0.25
 -12  -4   6    7.47    0.23
 -12  -4   6    8.25    0.25
 -12  -4   6    8.02    0.23
 -12  -4   5    1.34    0.13
 -12  -4   5    1.65    0.13
 -12  -4   5    1.61    0.13
 -12  -4   5    1.51    0.13
 -12   4   5    1.82    0.12
 -12  -4   4    2.99    0.16
 -12  -4   4    3.20    0.15
 -12   4   4    3.00    0.15
 -12  -4   4    2.68    0.17
 -12   4   3    0.05    0.08
 -12  -4   3    0.12    0.10
 -12  -4   3    0.11    0.09
 -12  -4   3    0.05    0.09
 -12   4   2    0.06    0.08
 -12  -4   2    0.16    0.10
 -12  -4   2   -0.01    0.10
 -12  -4   2   -0.07    0.10
 -12   4   1    0.13    0.08
 -12  -4   1    0.16    0.10
 -12  -4   1    0.18    0.10
 -12   4   0    0.61    0.10
 -12  -4   0    0.58    0.10
 -12  -4   0    0.56    0.10
 -12   4  -1    1.47    0.11
 -12  -4  -1    1.68    0.10
 -12  -4  -1    1.68    0.11
 -12   4  -2    2.48    0.11
 -12  -4  -2    2.29    0.10
 -12   4  -3    1.72    0.08
 -12  -6  12    0.41    0.06
 -12   6  12    0.51    0.08
 -12  -6  11    0.81    0.09
 -12   6  11    0.95    0.11
 -12  -6  10    4.09    0.16
  12   6 -10    4.27    0.15
 -12   6  10    4.37    0.19
 -12  -6   9   24.89    0.38
 -12  -6   9   24.82    0.36
 -12  -6   9   24.07    0.39
  12   6  -9   24.44    0.33
 -12   6   9   25.11    0.40
 -12  -6   8   15.70    0.32
 -12  -6   8   15.90    0.31
 -12  -6   8   16.18    0.34
 -12   6   8   15.35    0.32
 -12  -6   7   12.68    0.30
 -12  -6   7   11.54    0.28
 -12  -6   7   12.29    0.31
 -12   6   7   11.68    0.27
 -12  -6   6    1.56    0.14
 -12  -6   6    1.78    0.14
 -12  -6   6    1.52    0.14
 -12   6   6    1.70    0.13
 -12  -6   5    0.04    0.10
 -12  -6   5    0.00    0.10
 -12  -6   5    0.01    0.08
 -12  -6   4    3.11    0.16
 -12  -6   4    2.69    0.15
 -12  -6   4    2.75    0.15
 -12  -6   4    2.72    0.17
 -12  -6   3    3.41    0.17
 -12  -6   3    3.16    0.15
 -12   6   3    3.58    0.14
 -12  -6   3    3.48    0.18
 -12   6   2    0.75    0.09
 -12  -6   2    0.51    0.11
 -12  -6   2    0.80    0.11
 -12  -6   2    0.67    0.11
 -12  -6   1    3.24    0.14
 -12  -6   1    2.99    0.15
 -12   6   1    3.34    0.14
 -12  -6   1    3.42    0.15
 -12  -6   0    3.45    0.15
 -12  -6   0    3.91    0.14
 -12   6  -1    4.26    0.14
 -12  -6  -1    4.30    0.15
 -12   6  -2    0.26    0.06
 -12  -6  -2    0.22    0.07
 -12   6  -3    4.53    0.08
 -12  -8  12    2.78    0.09
 -12  -8  11    0.15    0.06
 -12   8  11    0.05    0.07
 -12  -8  10    1.90    0.12
  12   8 -10    1.86    0.09
 -12   8  10    2.11    0.14
 -12   8   9   -0.02    0.11
 -12  -8   9    0.06    0.08
 -12  -8   9    0.02    0.08
 -12  -8   9    0.03    0.09
 -12   8   8    0.20    0.10
 -12  -8   8    0.25    0.09
 -12  -8   8    0.06    0.10
 -12  -8   8    0.08    0.11
 -12   8   7    0.30    0.10
 -12  -8   7    0.02    0.09
 -12  -8   7    0.09    0.09
 -12  -8   7   -0.02    0.11
 -12  -8   6    1.02    0.11
 -12  -8   6    0.96    0.12
 -12  -8   6    0.94    0.12
 -12  -8   6    0.94    0.12
 -12   8   6    1.07    0.11
 -12  -8   5    1.39    0.13
 -12  -8   5    1.01    0.12
 -12  -8   5    1.20    0.12
 -12  -8   5    1.39    0.13
 -12  -8   4   19.57    0.34
 -12  -8   4   18.06    0.33
 -12  -8   4   18.14    0.33
 -12  -8   4   18.98    0.35
 -12  -8   3    3.73    0.17
 -12  -8   3    3.87    0.17
 -12  -8   2   14.33    0.28
 -12  -8   2   13.26    0.27
 -12  -8   1    3.88    0.15
 -12   8   1    4.09    0.13
 -12  -8   1    3.86    0.17
 -12  -8   0    2.24    0.10
 -12   8   0    2.20    0.10
 -12  -8   0    2.06    0.13
 -12   8  -1    0.32    0.05
 -12  -8  -1    0.23    0.09
 -12   8  -2    0.39    0.04
 -12  -8  -2    0.36    0.06
 -12 -10  11    0.03    0.04
 -12 -10  10    1.47    0.09
 -12 -10   9    0.32    0.07
 -12 -10   9    0.26    0.07
 -12 -10   9    0.22    0.09
 -12  10   9    0.26    0.09
 -12 -10   8    0.07    0.07
 -12 -10   8    0.17    0.08
 -12 -10   8    0.22    0.10
 -12  10   8    0.14    0.09
 -12 -10   7    0.15    0.08
 -12 -10   7    0.13    0.09
 -12 -10   7    0.12    0.10
 -12  10   7    0.18    0.08
 -12 -10   6    1.03    0.11
 -12 -10   6    1.06    0.12
 -12  10   6    1.13    0.10
 -12 -10   6    1.14    0.10
 -12 -10   5    4.70    0.18
 -12 -10   5    4.36    0.18
 -12 -10   5    4.56    0.17
 -12 -10   4    0.04    0.09
 -12 -10   4    0.12    0.09
 -12 -10   4    0.05    0.08
 -12 -10   3    0.85    0.11
 -12 -10   3    0.95    0.11
 -12 -10   2    0.13    0.08
 -12 -10   2    0.03    0.08
 -12 -10   1    0.09    0.07
 -12 -10   1    0.22    0.08
 -12 -10   0    2.43    0.10
 -12 -10   0    2.53    0.11
 -12 -10  -1    0.18    0.06
 -12 -12   9    0.06    0.06
 -12 -12   8    0.03    0.07
 -12 -12   8   -0.04    0.07
 -12 -12   7   16.97    0.24
 -12 -12   7   16.44    0.28
 -12 -12   6   24.27    0.31
 -12 -12   6   24.06    0.34
 -12 -12   5   28.61    0.34
 -12 -12   5   29.57    0.37
 -12 -12   4   24.95    0.32
 -12 -12   4   23.96    0.31
 -12 -12   3    3.87    0.14
 -12 -12   3    3.95    0.14
 -12 -12   2    0.62    0.09
 -12 -12   2    0.68    0.08
 -12 -12   1    1.98    0.09
 -12 -12   1    1.96    0.09
 -12 -12   0    9.21    0.14
 -12 -14   8    0.66    0.06
 -12 -14   7    0.78    0.08
 -12 -14   6    2.30    0.08
 -12 -14   6    2.35    0.10
 -12 -14   5    0.50    0.07
 -12 -14   5    0.46    0.07
 -12 -14   4    0.36    0.06
 -12 -14   4    0.30    0.06
 -12 -14   3    0.04    0.06
 -12 -14   2    0.46    0.06
 -13  -1  12    0.86    0.07
 -13   1  12    0.90    0.09
 -13   1  11    0.67    0.08
 -13  -1  11    0.59    0.08
 -13   1  10    0.99    0.09
 -13  -1  10    0.90    0.10
 -13   1   9    0.01    0.08
 -13  -1   9    0.09    0.08
 -13   1   8    0.22    0.09
 -13  -1   8    0.24    0.09
 -13  -1   8    0.17    0.10
 -13   1   7    0.08    0.11
 -13   1   7    0.17    0.08
 -13  -1   7    0.10    0.08
 -13  -1   7    0.11    0.10
 -13   1   6    8.63    0.24
 -13  -1   6    8.78    0.25
 -13   1   6    8.52    0.24
 -13  -1   6    8.15    0.25
 -13   1   5    5.26    0.19
 -13  -1   5    4.97    0.19
 -13  -1   5    5.34    0.19
 -13   1   5    4.80    0.19
 -13  -1   5    4.85    0.19
 -13  -1   4    5.58    0.19
 -13   1   4    4.99    0.19
 -13  -1   4    5.21    0.21
 -13   1   3    0.08    0.09
 -13  -1   3    0.11    0.10
 -13  -1   3    0.06    0.09
 -13   1   2   11.48    0.29
 -13  -1   2   12.23    0.29
 -13   1   1   36.74    0.47
 -13  -1   1   35.57    0.47
 -13   1   0    2.73    0.15
 -13  -1   0    2.50    0.14
 -13   1  -1   13.33    0.23
 -13  -1  -1   13.85    0.23
 -13  -1  -2    0.74    0.06
 -13   1  -2    0.70    0.07
 -13   3  12    0.54    0.08
 -13  -3  12    0.48    0.07
 -13   3  11    0.33    0.09
 -13  -3  11    0.42    0.08
 -13  -3  10    8.00    0.21
 -13  -3   9   19.66    0.34
 -13  -3   9   19.77    0.34
 -13  -3   8   24.98    0.40
 -13  -3   8   23.93    0.39
 -13  -3   7    1.82    0.15
 -13  -3   7    1.92    0.14
 -13   3   7    2.01    0.13
 -13  -3   6   11.68    0.27
 -13  -3   6   11.75    0.27
 -13   3   6   11.99    0.27
 -13  -3   6   11.62    0.30
 -13  -3   5    5.33    0.19
 -13  -3   5    5.77    0.20
 -13   3   5    5.43    0.19
 -13  -3   5    5.58    0.22
 -13  -3   4    6.47    0.20
 -13  -3   4    6.60    0.20
 -13   3   4    5.94    0.20
 -13  -3   4    6.17    0.23
 -13  -3   3    2.29    0.13
 -13  -3   3    2.17    0.13
 -13   3   3    2.02    0.13
 -13  -3   3    2.07    0.15
 -13   3   2    0.46    0.09
 -13  -3   2    0.33    0.10
 -13  -3   2    0.45    0.09
 -13  -3   1    9.67    0.21
 -13   3   1    8.97    0.23
 -13  -3   1    9.13    0.25
 -13  -3   0    3.00    0.12
 -13  -3   0    2.89    0.14
 -13  -3  -1    0.09    0.06
 -13   3  -1    0.18    0.07
 -13  -3  -1    0.14    0.06
 -13   3  -2    0.28    0.05
 -13   5  12    0.26    0.07
 -13  -5  12    0.15    0.05
 -13   5  11    0.13    0.09
 -13  -5  11    0.13    0.07
 -13  -5  10   12.35    0.25
 -13   5  10   12.87    0.28
 -13  -5   9   11.95    0.27
 -13  -5   9   12.19    0.26
 -13   5   9   11.76    0.27
 -13  -5   8   33.61    0.46
 -13  -5   8   32.20    0.43
 -13   5   8   32.91    0.44
 -13  -5   7   17.26    0.35
 -13  -5   7   16.28    0.32
 -13  -5   7   16.82    0.34
 -13   5   7   17.18    0.31
 -13  -5   6    1.34    0.12
 -13  -5   6    1.31    0.12
 -13  -5   6    1.29    0.12
 -13  -5   6    1.51    0.14
 -13   5   5    0.76    0.09
 -13  -5   5    0.88    0.12
 -13  -5   5    0.86    0.10
 -13  -5   5    0.77    0.12
 -13  -5   5    0.82    0.11
 -13   5   4    0.03    0.08
 -13  -5   4    0.04    0.10
 -13  -5   4    0.02    0.09
 -13  -5   4    0.03    0.09
 -13   5   3    0.64    0.09
 -13  -5   3    0.59    0.10
 -13  -5   3    0.68    0.09
 -13  -5   3    0.61    0.10
 -13   5   2    0.12    0.07
 -13  -5   2    0.10    0.08
 -13  -5   2    0.12    0.08
 -13  -5   2    0.08    0.08
 -13  -5   1    1.03    0.10
 -13   5   1    1.01    0.09
 -13  -5   1    0.97    0.10
 -13   5   0    2.83    0.12
 -13  -5   0    3.06    0.11
 -13  -5   0    2.97    0.12
 -13  -5   0    3.10    0.12
 -13   5  -1    0.02    0.05
 -13  -5  -1    0.07    0.05
 -13   5  -2    1.79    0.06
 -13  -7  12    0.33    0.05
 -13   7  11    0.04    0.07
 -13  -7  11    0.05    0.06
 -13   7  10    0.85    0.11
 -13  -7  10    0.78    0.09
 -13   7   9    0.13    0.10
 -13  -7   9    0.23    0.08
 -13  -7   9    0.10    0.08
 -13   7   8    0.30    0.10
 -13  -7   8    0.34    0.10
 -13  -7   8    0.19    0.10
 -13  -7   8    0.27    0.10
 -13   7   7    0.67    0.10
 -13  -7   7    0.53    0.10
 -13  -7   7    0.47    0.11
 -13  -7   7    0.45    0.10
 -13  -7   6    0.45    0.10
 -13  -7   6    0.39    0.10
 -13  -7   6    0.45    0.10
 -13  -7   6    0.29    0.10
 -13  -7   5    1.79    0.13
 -13  -7   5    1.52    0.13
 -13  -7   5    1.59    0.13
 -13  -7   5    1.67    0.13
 -13  -7   4    6.73    0.20
 -13  -7   4    6.92    0.21
 -13  -7   4    6.90    0.21
 -13  -7   3    5.30    0.17
 -13  -7   3    5.14    0.18
 -13  -7   3    5.22    0.18
 -13  -7   2    0.00    0.07
 -13  -7   2    0.09    0.08
 -13  -7   2    0.01    0.08
 -13  -7   1    0.07    0.07
 -13  -7   1    0.11    0.07
 -13   7   1    0.05    0.06
 -13  -7   1    0.13    0.08
 -13   7   0    0.07    0.05
 -13  -7   0    0.15    0.07
 -13   7  -1    0.19    0.04
 -13  -7  -1    0.20    0.05
 -13  -9  11    0.48    0.05
 -13  -9  10    0.34    0.06
 -13   9  10    0.36    0.08
 -13  -9   9    0.31    0.08
 -13  -9   9    0.34    0.08
 -13   9   9    0.38    0.09
 -13  -9   8    1.67    0.11
 -13  -9   8    1.56    0.11
 -13  -9   8    1.37    0.12
 -13   9   8    1.71    0.12
 -13  -9   7   -0.01    0.07
 -13  -9   7    0.09    0.09
 -13  -9   7    0.01    0.09
 -13   9   7   -0.02    0.08
 -13  -9   6    0.76    0.09
 -13  -9   6    0.72    0.11
 -13  -9   6    0.74    0.10
 -13  -9   5    2.36    0.14
 -13  -9   5    2.09    0.13
 -13  -9   5    2.04    0.13
 -13  -9   5    2.42    0.13
 -13  -9   4    0.19    0.08
 -13  -9   4    0.17    0.08
 -13  -9   4    0.07    0.08
 -13  -9   3    0.76    0.10
 -13  -9   3    0.67    0.10
 -13  -9   2    0.81    0.08
 -13  -9   2    0.72    0.09
 -13  -9   1    5.01    0.12
 -13  -9   1    5.04    0.14
 -13  -9   0    0.05    0.06
 -13 -11   9    0.19    0.05
 -13 -11   8    0.32    0.06
 -13 -11   8    0.29    0.07
 -13 -11   8    0.25    0.07
 -13 -11   7    2.85    0.12
 -13 -11   7    2.94    0.13
 -13 -11   6    4.66    0.15
 -13 -11   6    4.77    0.16
 -13 -11   5    2.95    0.13
 -13 -11   5    3.30    0.13
 -13 -11   4    0.23    0.07
 -13 -11   4    0.23    0.07
 -13 -11   3    0.06    0.07
 -13 -11   3    0.06    0.06
 -13 -11   2    0.09    0.06
 -13 -11   2    0.03    0.06
 -13 -11   1    0.88    0.06
 -13 -13   7    1.67    0.08
 -13 -13   6    0.14    0.05
 -13 -13   6    0.09    0.06
 -13 -13   5    0.14    0.06
 -13 -13   5    0.07    0.05
 -13 -13   4    0.53    0.06
 -13 -13   3    0.17    0.05
 -14   0  12   24.11    0.26
 -14   0  11    0.07    0.06
 -14   0  10    8.13    0.19
 -14   0   9   -0.05    0.07
 -14   0   8    1.31    0.12
 -14   0   7    0.02    0.09
 -14   0   7    0.06    0.08
 -14   0   6   10.80    0.25
 -14   0   6   10.44    0.26
 -14   0   5    0.40    0.10
 -14   0   5    0.00    0.09
 -14   0   4   10.44    0.26
 -14   0   3   -0.01    0.08
 -14   0   2   26.17    0.38
 -14   0   1    0.13    0.09
 -14   0   0   44.92    0.38
 -14   0  -1   -0.02    0.04
 -14   2  12    0.11    0.06
 -14  -2  12    0.04    0.05
 -14   2  11    0.50    0.09
 -14  -2  11    0.37    0.07
 -14  -2  10    1.64    0.11
 -14  -2   9    4.54    0.17
 -14   2   9    5.41    0.17
 -14  -2   8    6.65    0.21
 -14  -2   8    6.85    0.21
 -14  -2   7   11.44    0.27
 -14   2   7   11.78    0.26
 -14  -2   7   11.90    0.28
 -14  -2   6    1.99    0.13
 -14   2   6    2.13    0.13
 -14  -2   6    1.97    0.14
 -14   2   5    0.55    0.09
 -14  -2   5    0.71    0.11
 -14  -2   5    0.49    0.10
 -14  -2   5    0.53    0.09
 -14  -2   4    5.15    0.17
 -14  -2   4    5.20    0.17
 -14   2   4    4.49    0.17
 -14  -2   4    4.29    0.18
 -14  -2   3    0.84    0.10
 -14   2   3    0.81    0.11
 -14  -2   3    0.76    0.10
 -14   2   2    2.23    0.13
 -14  -2   2    2.41    0.14
 -14   2   1    1.12    0.10
 -14  -2   1    1.22    0.11
 -14   2   0    5.25    0.14
 -14  -2   0    5.41    0.14
 -14   2  -1    0.75    0.05
 -14   4  12    0.00    0.05
 -14  -4  12    0.00    0.04
 -14  -4  11    2.80    0.11
 -14   4  11    3.01    0.13
 -14  -4  10    6.34    0.18
 -14   4  10    6.10    0.19
 -14  -4   9   13.64    0.28
 -14  -4   9   13.42    0.26
 -14  -4   8   10.64    0.25
 -14   4   8   11.23    0.25
 -14  -4   8   10.75    0.26
 -14  -4   7    6.70    0.21
 -14   4   7    7.89    0.19
 -14   4   7    7.86    0.20
 -14  -4   7    6.67    0.22
 -14   4   6    0.13    0.08
 -14  -4   6    0.23    0.10
 -14  -4   6    0.11    0.10
 -14  -4   5    4.21    0.16
 -14  -4   5    4.00    0.16
 -14   4   5    3.82    0.15
 -14  -4   5    3.91    0.18
 -14  -4   4    3.50    0.15
 -14  -4   4    3.51    0.15
 -14   4   4    3.32    0.14
 -14  -4   4    3.32    0.17
 -14   4   3    0.25    0.07
 -14  -4   3    0.21    0.09
 -14  -4   3    0.21    0.08
 -14  -4   3    0.16    0.08
 -14   4   2    0.08    0.06
 -14  -4   2   -0.04    0.07
 -14  -4   2    0.04    0.07
 -14  -4   1    0.58    0.07
 -14  -4   1    0.74    0.08
 -14   4   0    1.74    0.08
 -14  -4   0    1.57    0.06
 -14  -6  11    1.17    0.08
 -14   6  11    1.13    0.09
 -14  -6  10    2.96    0.13
 -14   6  10    3.04    0.13
 -14  -6   9    2.96    0.14
 -14  -6   9    2.81    0.13
 -14   6   9    3.28    0.14
 -14   6   8    0.42    0.09
 -14  -6   8    0.37    0.09
 -14  -6   8    0.28    0.10
 -14   6   7    0.75    0.09
 -14  -6   7    0.71    0.10
 -14  -6   7    0.57    0.11
 -14  -6   6    0.26    0.09
 -14  -6   6    0.26    0.09
 -14  -6   5    2.27    0.13
 -14  -6   5    2.05    0.13
 -14  -6   5    2.34    0.14
 -14  -6   4    1.32    0.10
 -14  -6   4    1.23    0.11
 -14   6   4    1.26    0.08
 -14  -6   4    1.34    0.11
 -14  -6   3    1.52    0.10
 -14  -6   3    1.36    0.11
 -14   6   3    1.56    0.09
 -14  -6   3    1.59    0.11
 -14  -6   2    0.28    0.06
 -14  -6   2    0.25    0.07
 -14   6   1    0.33    0.06
 -14  -6   1    0.32    0.06
 -14   6   0    1.02    0.05
 -14  -6   0    0.84    0.05
 -14  -8  11    2.31    0.07
 -14  -8  10    0.15    0.05
 -14   8  10    0.13    0.06
 -14  -8   9    0.00    0.07
 -14  -8   9    0.03    0.06
 -14   8   9   -0.02    0.07
 -14  -8   8    0.20    0.07
 -14  -8   8    0.17    0.08
 -14   8   8    0.24    0.07
 -14  -8   7    0.13    0.07
 -14  -8   7    0.03    0.07
 -14  -8   6    0.38    0.08
 -14  -8   6    0.34    0.09
 -14  -8   5    2.41    0.12
 -14  -8   5    2.36    0.13
 -14  -8   5    2.56    0.12
 -14  -8   4    0.80    0.09
 -14  -8   4    0.83    0.09
 -14  -8   4    0.82    0.08
 -14  -8   3    0.21    0.06
 -14  -8   3    0.11    0.07
 -14  -8   3    0.12    0.07
 -14  -8   2    0.91    0.06
 -14  -8   2    0.91    0.08
 -14  -8   1    0.24    0.05
 -14 -10   9    0.05    0.05
 -14 -10   8    0.08    0.05
 -14 -10   8    0.08    0.06
 -14 -10   7    0.04    0.06
 -14 -10   7    0.04    0.06
 -14 -10   6    0.18    0.07
 -14 -10   5    0.36    0.08
 -14 -10   4    0.12    0.06
 -14 -10   3    0.39    0.06
 -14 -10   3    0.45    0.07
 -14 -10   2    2.11    0.08
 -14 -12   6    2.55    0.08
 -14 -12   5    1.70    0.07
 -14 -12   4    0.29    0.04
 -15   1  11    0.11    0.06
 -15  -1  11    0.03    0.05
 -15   1  10    2.01    0.09
 -15  -1  10    1.88    0.10
 -15   1   9    5.99    0.16
 -15  -1   9    5.70    0.17
 -15   1   8    1.12    0.10
 -15  -1   8    1.07    0.11
 -15   1   7    2.31    0.12
 -15  -1   7    2.10    0.13
 -15  -1   6    0.70    0.09
 -15   1   6    0.51    0.09
 -15  -1   6    0.56    0.09
 -15  -1   5    0.61    0.08
 -15   1   5    0.56    0.09
 -15  -1   5    0.71    0.09
 -15   1   4    1.47    0.11
 -15  -1   4    1.28    0.11
 -15   1   3    6.71    0.18
 -15  -1   3    6.82    0.19
 -15   1   2    8.96    0.18
 -15  -1   2    9.47    0.19
 -15   1   1   12.44    0.18
 -15  -1   1   12.19    0.17
 -15   3  11    0.68    0.08
 -15  -3  11    0.66    0.06
 -15   3  10    2.03    0.11
 -15  -3  10    2.42    0.11
 -15   3   9    2.59    0.12
 -15  -3   9    2.56    0.12
 -15  -3   8    2.33    0.13
 -15   3   8    2.44    0.10
 -15   3   8    2.61    0.12
 -15  -3   8    2.36    0.13
 -15  -3   7    0.99    0.10
 -15   3   7    0.93    0.09
 -15  -3   7    0.90    0.10
 -15   3   6    0.60    0.08
 -15  -3   6    0.57    0.10
 -15  -3   6    0.51    0.09
 -15  -3   5    1.81    0.11
 -15   3   5    1.69    0.10
 -15  -3   5    1.58    0.12
 -15   3   4    0.15    0.06
 -15  -3   4    0.05    0.07
 -15  -3   3    3.97    0.12
 -15   3   3    3.58    0.12
 -15  -3   3    3.65    0.14
 -15  -3   2    0.24    0.07
 -15   3   1    3.13    0.09
 -15   5  11    0.51    0.06
 -15  -5  11    0.61    0.05
 -15   5  10    0.17    0.07
 -15  -5  10    0.27    0.06
 -15   5   9    0.16    0.07
 -15  -5   9    0.20    0.07
 -15   5   8    0.21    0.08
 -15  -5   8    0.29    0.08
 -15  -5   8    0.22    0.08
 -15  -5   7    1.78    0.12
 -15  -5   7    1.90    0.12
 -15  -5   6    0.00    0.08
 -15  -5   6    0.24    0.08
 -15  -5   5   12.89    0.22
 -15  -5   5   12.88    0.25
 -15  -5   4    0.87    0.08
 -15  -5   4    0.78    0.08
 -15   5   4    0.77    0.07
 -15  -5   4    0.83    0.09
 -15  -5   3    1.80    0.09
 -15  -5   3    1.67    0.10
 -15   5   2    0.10    0.05
 -15  -5   2    0.03    0.05
 -15  -5   2    0.16    0.05
 -15  -7  10    0.14    0.05
 -15  -7   9    0.07    0.06
 -15   7   9    0.01    0.06
 -15  -7   8    0.20    0.06
 -15  -7   8    0.17    0.07
 -15  -7   7    0.02    0.06
 -15  -7   7   -0.01    0.07
 -15  -7   6    0.57    0.08
 -15  -7   6    0.76    0.08
 -15  -7   5    0.83    0.08
 -15  -7   5    0.89    0.08
 -15  -7   4    0.00    0.05
 -15  -7   4   -0.02    0.06
 -15  -7   3    0.20    0.05
 -15  -9   8    0.04    0.05
 -15  -9   7    0.07    0.05
 -15  -9   7    0.25    0.06
 -15  -9   6    0.03    0.06
 -15  -9   5   -0.01    0.05
 -15  -9   4    0.26    0.05
 -16   0  10   27.13    0.25
 -16   0   9    0.07    0.06
 -16   0   9    0.11    0.06
 -16   0   8    6.76    0.16
 -16   0   7   -0.05    0.06
 -16   0   6    0.40    0.07
 -16   0   5   -0.03    0.06
 -16   0   4    1.56    0.09
 -16   0   3    0.04    0.05
 -16   2  10    7.30    0.13
 -16  -2  10    6.61    0.12
 -16   2   9    7.07    0.13
 -16  -2   9    7.07    0.15
 -16   2   8    6.66    0.13
 -16  -2   8    6.64    0.16
 -16   2   7    0.51    0.07
 -16  -2   7    0.47    0.07
 -16   2   6    0.03    0.05
 -16  -2   6    0.01    0.07
 -16   2   5    0.34    0.06
 -16  -2   5    0.42    0.07
 -16   2   4    0.77    0.06
 -16  -2   4    0.81    0.08
 -16  -2   3    4.51    0.11
 -16  -4  10    0.04    0.04
 -16  -4   9    0.28    0.06
 -16  -4   8    0.66    0.07
 -16  -4   7    0.20    0.07
 -16   4   6    6.01    0.11
 -16  -4   6    6.31    0.15
 -16   4   5    0.12    0.05
 -16  -4   5    0.08    0.06
 -16  -4   4    2.17    0.09
 -16  -6   9    1.48    0.06
 -16  -6   8    0.92    0.06
 -16  -6   7    2.53    0.09
 -16  -6   6    1.25    0.07
 -16  -6   6    1.32    0.07
 -16  -6   5    2.54    0.08
 -17  -1   7    0.22    0.04
 -17  -1   6    0.10    0.04
 -17  -3   7    0.27    0.04
   0   0   0    0.00    0.00
;
_shelx_res_checksum     40651
_shelx_res_file
;
TITL hsy835 in Cc
CELL 0.71073 13.5758 16.9643 11.0249 90 120.11 90
ZERR 12 0.0027 0.0034 0.0022 0 0.03 0
LATT -7
SYMM +X,-Y,0.5+Z
SFAC C H N O
UNIT 96 108 12 24
EQIV $1 -1+X,+Y,-1+Z
EQIV $2 +X,1-Y,0.5+Z
EQIV $3 0.5+X,1.5-Y,0.5+Z
L.S. 15
PLAN  15
HTAB O1A O2C_$1
HTAB C2A N1A_$2
HTAB C4A N1B_$1
HTAB O1B O2B_$3
HTAB C2B N1C_$3
HTAB O1C O2A
HTAB
BOND $H
CONF
fmap 2
acta
MERG 2
OMIT -3 1 -2
REM <HKL>F:/Yathi-2013/hsy-835-Next-New4/Olex2-HSY-835/hsy835.hkl</HKL>
WGHT    0.146100    0.367300
EXTI    0.020002
FVAR       0.23932
O1A   4   -0.122973    0.695009    0.181748    11.00000    0.06799    0.06412 =
         0.04773   -0.00025    0.02526    0.01566
AFIX 147
H1A   2   -0.162750    0.703270    0.097385    11.00000   -1.50000
AFIX   0
O2A   4    0.247499    0.422360    0.409674    11.00000    0.06434    0.06517 =
         0.03643   -0.00091    0.01217    0.00552
N1A   3    0.157264    0.399401    0.181679    11.00000    0.04130    0.04619 =
         0.02543    0.00138    0.01067    0.00848
AFIX  43
H1AA  2    0.102435    0.410857    0.099199    11.00000   -1.20000
AFIX   0
C1A   1    0.096848    0.550134    0.366578    11.00000    0.04973    0.05652 =
         0.03050    0.00052    0.01677   -0.00273
AFIX  43
H1AB  2    0.149944    0.537593    0.458912    11.00000   -1.20000
AFIX   0
C2A   1    0.025436    0.613022    0.340038    11.00000    0.05078    0.06162 =
         0.03229   -0.00645    0.01607   -0.00030
AFIX  43
H2A   2    0.030574    0.642472    0.414150    11.00000   -1.20000
AFIX   0
C3A   1   -0.054832    0.633069    0.202591    11.00000    0.04723    0.04624 =
         0.03928    0.00090    0.01958   -0.00245
C4A   1   -0.062321    0.587626    0.091751    11.00000    0.04782    0.05471 =
         0.03090    0.00581    0.01457    0.00026
AFIX  43
H4A   2   -0.115768    0.600181   -0.000435    11.00000   -1.20000
AFIX   0
C5A   1    0.010162    0.524018    0.120140    11.00000    0.04988    0.05038 =
         0.02967   -0.00443    0.01873   -0.00479
AFIX  43
H5A   2    0.004751    0.493790    0.046662    11.00000   -1.20000
AFIX   0
C6A   1    0.091744    0.504811    0.258972    11.00000    0.04125    0.04657 =
         0.03043   -0.00049    0.01614   -0.00684
C7A   1    0.173007    0.439304    0.293954    11.00000    0.03987    0.04774 =
         0.03644    0.00197    0.01518   -0.00644
C8A   1    0.236518    0.335456    0.203708    11.00000    0.05541    0.05382 =
         0.04979    0.00117    0.02211    0.00781
AFIX 137
H8AA  2    0.252032    0.306335    0.286101    11.00000   -1.50000
H8AB  2    0.306214    0.357009    0.215610    11.00000   -1.50000
H8AC  2    0.203426    0.300973    0.123900    11.00000   -1.50000
AFIX   0
O1B   4    1.111597    0.863779    0.733797    11.00000    0.06088    0.06116 =
         0.05253    0.00356    0.02066   -0.01178
AFIX 147
H1B   2    1.139716    0.879974    0.814521    11.00000   -1.50000
AFIX   0
O2B   4    0.742194    0.589441    0.512549    11.00000    0.05452    0.05644 =
         0.04097   -0.00678    0.00841   -0.00788
N1B   3    0.832093    0.569160    0.743603    11.00000    0.04723    0.04163 =
         0.02942   -0.00286    0.01651   -0.01081
AFIX  43
H1BA  2    0.884486    0.583001    0.826132    11.00000   -1.20000
AFIX   0
C1B   1    0.977034    0.694102    0.798707    11.00000    0.04626    0.05090 =
         0.03790    0.00428    0.01993    0.00153
AFIX  43
H1BB  2    0.981505    0.665110    0.872904    11.00000   -1.20000
AFIX   0
C2B   1    1.049132    0.757833    0.825537    11.00000    0.04179    0.05494 =
         0.03731   -0.00199    0.01588   -0.00084
AFIX  43
H2B   2    1.101366    0.771698    0.917508    11.00000   -1.20000
AFIX   0
C3B   1    1.043335    0.800624    0.715801    11.00000    0.04441    0.04806 =
         0.04611    0.00388    0.02175    0.00158
C4B   1    0.966097    0.779061    0.577927    11.00000    0.05993    0.05814 =
         0.03924    0.01092    0.02140    0.00012
AFIX  43
H4B   2    0.962812    0.807386    0.503761    11.00000   -1.20000
AFIX   0
C5B   1    0.894573    0.715628    0.551772    11.00000    0.04792    0.05538 =
         0.03059    0.00272    0.01075    0.00013
AFIX  43
H5B   2    0.843433    0.700988    0.459844    11.00000   -1.20000
AFIX   0
C6B   1    0.898717    0.673453    0.662601    11.00000    0.04397    0.04192 =
         0.03822    0.00148    0.01881    0.00474
C7B   1    0.816406    0.607426    0.629989    11.00000    0.04806    0.04348 =
         0.03639    0.00252    0.01886    0.00850
C8B   1    0.758153    0.503886    0.723018    11.00000    0.05667    0.04920 =
         0.06512   -0.00876    0.03224   -0.00817
AFIX 137
H8BA  2    0.782700    0.458739    0.692657    11.00000   -1.50000
H8BB  2    0.681660    0.517288    0.653014    11.00000   -1.50000
H8BC  2    0.760603    0.491937    0.809604    11.00000   -1.50000
AFIX   0
O1C   4    0.374218    0.469054    0.684971    11.00000    0.06923    0.07110 =
         0.05186    0.00134    0.02494   -0.02044
AFIX 147
H1C   2    0.329535    0.464266    0.600693    11.00000   -1.50000
AFIX   0
O2C   4    0.745366    0.741288    0.906898    11.00000    0.06971    0.05585 =
         0.04124    0.00217    0.01136   -0.00415
N1C   3    0.657432    0.760162    0.677532    11.00000    0.04636    0.04417 =
         0.03342   -0.00128    0.01564   -0.00929
AFIX  43
H1CA  2    0.605686    0.745919    0.594909    11.00000   -1.20000
AFIX   0
C1C   1    0.593400    0.615117    0.868334    11.00000    0.05310    0.05933 =
         0.03600    0.00288    0.01408    0.00291
AFIX  43
H1CB  2    0.644774    0.629849    0.960128    11.00000   -1.20000
AFIX   0
C2C   1    0.521986    0.552187    0.844530    11.00000    0.05480    0.06562 =
         0.03677    0.01300    0.01535   -0.00098
AFIX  43
H2C   2    0.525486    0.524425    0.919334    11.00000   -1.20000
AFIX   0
C3C   1    0.444267    0.530540    0.706815    11.00000    0.04402    0.05087 =
         0.04491    0.00052    0.01837    0.00084
C4C   1    0.438741    0.573074    0.594552    11.00000    0.05348    0.05904 =
         0.03727   -0.00269    0.01763    0.00083
AFIX  43
H4C   2    0.386455    0.559041    0.502693    11.00000   -1.20000
AFIX   0
C5C   1    0.511368    0.635885    0.621220    11.00000    0.05495    0.05349 =
         0.03388    0.00297    0.01867    0.00172
AFIX  43
H5C   2    0.507543    0.664388    0.546916    11.00000   -1.20000
AFIX   0
C6C   1    0.590607    0.657037    0.758885    11.00000    0.04395    0.04449 =
         0.03888    0.00205    0.01855    0.00772
C7C   1    0.672407    0.722818    0.792436    11.00000    0.04587    0.04171 =
         0.04679   -0.00183    0.01977    0.00479
C8C   1    0.732689    0.825714    0.699296    11.00000    0.06256    0.04352 =
         0.06610    0.00168    0.03386   -0.00393
AFIX 137
H8CA  2    0.740306    0.857467    0.775619    11.00000   -1.50000
H8CB  2    0.701603    0.857082    0.615626    11.00000   -1.50000
H8CC  2    0.806107    0.806102    0.721087    11.00000   -1.50000
AFIX   0
HKLF 4
REM  hsy835 in Cc
REM R1 =  0.0592 for    2545 Fo > 4sig(Fo)  and  0.0623 for all    2802 data
REM    305 parameters refined using      2 restraints
END
WGHT      0.1461      0.3695
REM Instructions for potential hydrogen bonds
HTAB O1A O2C_$1
HTAB C2A N1A_$2
HTAB C4A N1B_$1
HTAB O1B O2B_$3
HTAB C2B N1C_$3
HTAB O1C O2A
REM Highest difference peak  0.580,  deepest hole -0.564,  1-sigma level  0.052
Q1    1   1.0242  0.7899  0.7666  11.00000  0.05    0.22
Q2    1   0.4608  0.5393  0.6571  11.00000  0.05    0.18
Q3    1   0.1206  0.5406  0.3178  11.00000  0.05    0.18
Q4    1  -0.0403  0.6102  0.2680  11.00000  0.05    0.17
Q5    1   0.5711  0.6510  0.8101  11.00000  0.05    0.17
Q6    1   1.0957  0.9199  0.5839  11.00000  0.05    0.17
Q7    1   0.9684  0.6681  0.7212  11.00000  0.05    0.16
Q8    1   0.6276  0.6182  0.8137  11.00000  0.05    0.16
Q9    1   0.9823  0.8052  0.6581  11.00000  0.05    0.16
Q10   1   0.0201  0.6364  0.2709  11.00000  0.05    0.16
Q11   1  -0.0434  0.6228  0.1612  11.00000  0.05    0.16
Q12   1   1.0326  0.7672  0.6507  11.00000  0.05    0.15
Q13   1   0.3587  0.2908  0.2697  11.00000  0.05    0.15
Q14   1   0.9195  0.7052  0.7364  11.00000  0.05    0.15
Q15   1   0.0634  0.5167  0.3089  11.00000  0.05    0.15
;
_shelxl_version_number         .000002012
