# Supplementary material for: 4-Hy­droxy-N-methyl­benzamide
Source: Acta Crystallogr Sect E Struct Rep Online. 2013 Apr 17;69(Pt 5):o738. doi: 10.1107/S1600536813009781 (PMC3648269; doi:10.1107/S1600536813009781)
Supplement: Supplementary file 2 [file e-69-0o738-Isup2.hkl]

#
# h,k,l, Fc-squared, Fo-squared, sigma(Fo-squared), status flag
#
data_I

_shelx_title ' hsy835 in Cc'
_shelx_refln_list_code          4
_shelx_F_calc_maximum      143.05
_exptl_crystal_F_000       960.00
_reflns_d_resolution_high  0.7891

loop_
 _space_group_symop_operation_xyz
 'x, y, z'
 'x, -y, z+1/2'
 'x+1/2, y+1/2, z'
 'x+1/2, -y+1/2, z+1/2'

_cell_length_a    13.5758
_cell_length_b    16.9643
_cell_length_c    11.0249
_cell_angle_alpha  90.000
_cell_angle_beta  120.110
_cell_angle_gamma  90.000

_shelx_F_squared_multiplier     1.000

loop_
 _refln_index_h
 _refln_index_k
 _refln_index_l
 _refln_F_squared_calc
 _refln_F_squared_meas
 _refln_F_squared_sigma
 _refln_observed_status
   3   1 -13        126.86        164.56         2.45 o
   5   1 -13          2.32          1.57         0.74 o
   7   1 -13         11.79         14.26         1.11 o
   9   1 -13          0.22         -0.17         0.86 o
  11   1 -13          8.41          8.14         0.80 o
   4   2 -13          2.34          8.24         0.74 o
   6   2 -13         75.22         86.29         1.79 o
   8   2 -13          5.13          2.79         0.86 o
  10   2 -13         12.36          9.43         0.92 o
  12   2 -13         15.57         16.24         1.22 o
   3   3 -13        119.44        124.73         1.92 o
   5   3 -13        100.35         99.76         1.66 o
   7   3 -13          8.85          9.98         0.92 o
   9   3 -13         10.97         14.97         1.04 o
  11   3 -13         75.37         66.02         1.57 o
   4   4 -13         10.76          7.60         0.62 o
   6   4 -13          1.14          0.79         0.74 o
   8   4 -13        103.32         96.42         1.79 o
  10   4 -13          4.68          4.51         0.80 o
  12   4 -13          2.40          1.22         0.87 o
   5   5 -13        235.55        268.85         3.15 o
   7   5 -13          4.21          4.42         0.56 o
   9   5 -13         70.34         73.89         1.54 o
  11   5 -13          6.02          6.11         1.05 o
   6   6 -13         32.11         38.24         1.40 o
   8   6 -13          1.79          3.79         0.56 o
  10   6 -13        257.23        252.93         3.15 o
   7   7 -13         16.27         21.63         0.80 o
   9   7 -13         35.20         31.78         1.40 o
   2   0 -12         70.14         69.69         2.45 o
   4   0 -12        171.56        187.32         4.37 o
   6   0 -12         58.15         65.62         3.23 o
   8   0 -12          5.92          9.96         1.23 o
   1   1 -12         31.99         29.58         1.04 o
   3   1 -12         23.07         26.41         1.42 o
   5   1 -12        154.11        137.89         2.78 o
   7   1 -12          0.51          1.24         0.90 o
   9   1 -12         24.03         23.05         2.27 o
   2   2 -12        156.99        183.81         2.46 o
   4   2 -12          1.82          1.48         0.99 o
   6   2 -12         58.18         47.54         1.43 o
   8   2 -12         10.99          7.89         1.23 o
  10   2 -12          0.28          0.17         1.75 o
   1   3 -12          2.61          1.75         1.05 o
   3   3 -12         89.28         89.57         2.18 o
   5   3 -12         15.55         13.26         0.97 o
   7   3 -12        556.44        599.92         5.30 o
   9   3 -12        155.72        138.75         2.59 o
  11   3 -12        256.06        288.96         4.20 o
   2   4 -12          9.15          8.84         0.84 o
   4   4 -12        187.79        219.52         5.16 o
   6   4 -12         50.72         48.43         1.40 o
   8   4 -12         93.48         98.44         2.21 o
  10   4 -12         67.74         71.48         4.37 o
   1   5 -12          3.69          0.00         0.70 o
   3   5 -12         65.10         70.91         2.27 o
   5   5 -12         38.53         38.26         1.17 o
   7   5 -12        196.10        195.07         2.35 o
   9   5 -12         18.54         22.89         1.26 o
  11   5 -12          5.88          3.84         1.57 o
   2   6 -12         33.31         29.69         1.40 o
   4   6 -12         95.03        153.56         6.55 o
   6   6 -12         20.42         17.84         0.97 o
   8   6 -12        158.95        147.63         8.56 o
  10   6 -12        410.82        482.48         6.12 o
   3   7 -12          2.60          2.82         0.67 o
   5   7 -12          5.85          4.86         0.72 o
   7   7 -12         45.58         44.40         1.47 o
   9   7 -12        133.44        148.31         4.11 o
  11   7 -12         55.74         52.92         2.10 o
   4   8 -12          6.84          6.61         0.56 o
   6   8 -12         19.43         15.35         1.04 o
   8   8 -12         17.79         21.47         0.90 o
  10   8 -12         51.50         57.98         2.10 o
   5   9 -12         18.52         14.76         0.86 o
   7   9 -12          1.17          0.16         0.80 o
   9   9 -12         23.76         13.38         0.84 o
   6  10 -12          7.91          6.56         0.74 o
   8  10 -12          5.17          7.61         0.67 o
  -1   1 -11        177.62        210.39         2.34 o
   1   1 -11        130.80        155.26         4.37 o
   3   1 -11        286.71        258.61         4.02 o
   5   1 -11        250.38        251.54         4.02 o
   7   1 -11         50.16         55.73         2.10 o
   9   1 -11          0.77          0.79         1.36 o
  -2   2 -11        106.75        115.63         1.42 o
   0   2 -11         17.57         16.55         1.17 o
   2   2 -11        379.24        368.08         6.38 o
   4   2 -11        146.27        142.01         4.37 o
   6   2 -11         85.19         90.42         2.77 o
   8   2 -11          0.73         -0.17         1.75 o
  10   2 -11          5.21          5.41         2.10 o
  -1   3 -11         13.91         14.32         1.40 o
   1   3 -11          4.13          5.89         1.57 o
   3   3 -11         66.46         66.64         2.22 o
   5   3 -11         74.55         88.31         1.98 o
   7   3 -11       1789.67       1887.80        15.16 o
   9   3 -11          3.88          5.59         2.10 o
  11   3 -11        239.27        245.26         5.24 o
   0   4 -11          0.28         -0.35         1.22 o
   2   4 -11          7.15          5.14         1.04 o
   4   4 -11         34.56         29.21         1.66 o
   6   4 -11        356.69        359.45         9.53 o
   8   4 -11        237.85        241.99         3.63 o
  10   4 -11         23.06         19.56         2.27 o
  -1   5 -11         33.67         21.64         2.88 o
   1   5 -11         21.81         16.37         1.09 o
   3   5 -11          0.87          3.80         0.87 o
   5   5 -11         65.75         67.87         2.10 o
   7   5 -11        193.82        221.19         3.51 o
   9   5 -11        186.58        206.05         4.19 o
  11   5 -11          1.68          1.22         1.75 o
   0   6 -11        148.10        116.88        13.80 o
   2   6 -11          3.32          2.44         1.40 o
   4   6 -11         46.78         44.33         3.23 o
   6   6 -11         68.54         55.54         2.45 o
   8   6 -11        704.99        690.74         8.59 o
  10   6 -11        601.02        651.28         7.88 o
   1   7 -11        114.44        121.12         4.28 o
   3   7 -11         11.13         11.00         1.40 o
   5   7 -11          2.29          1.01         1.04 o
   7   7 -11         45.73         46.10         1.76 o
   9   7 -11        129.52        140.47         4.02 o
  11   7 -11         17.51         18.86         1.75 o
   0   8 -11         70.70         92.39         1.75 o
   2   8 -11         25.06         15.37         0.84 o
   4   8 -11          6.44          4.54         1.22 o
   6   8 -11          9.62         11.70         1.57 o
   8   8 -11          1.59          2.10         1.75 o
  10   8 -11         79.31         90.30         2.97 o
   1   9 -11         27.95         50.29         1.40 o
   3   9 -11         40.50         29.90         2.71 o
   5   9 -11        342.74        287.86         4.90 o
   7   9 -11          1.98          2.35         1.09 o
   9   9 -11         35.88         41.98         1.47 o
  11   9 -11         47.15         52.74         1.92 o
   2  10 -11          8.16          5.74         0.87 o
   4  10 -11         97.43         89.08         2.62 o
   6  10 -11          2.67          2.62         1.40 o
   8  10 -11          1.80          0.53         0.96 o
  10  10 -11          6.03          6.63         1.22 o
   3  11 -11          4.72          6.02         0.74 o
   5  11 -11        108.70        113.72         2.79 o
   7  11 -11          7.15          6.84         1.22 o
   9  11 -11         21.26         17.29         1.40 o
   4  12 -11         56.79         49.01         1.11 o
   6  12 -11          7.72         20.75         1.31 o
   8  12 -11         43.35         42.45         1.09 o
   5  13 -11         45.64         53.61         1.40 o
   7  13 -11          8.68         10.65         0.87 o
  -4   0 -10          5.38         13.27         1.05 o
  -2   0 -10         40.22         51.34         2.27 o
   0   0 -10        252.61        246.33         5.42 o
   2   0 -10        257.96        221.18         5.60 o
   4   0 -10       8556.91       7741.60        32.03 o
   6   0 -10         96.70         75.12         3.32 o
   8   0 -10         52.10         41.57         2.79 o
  10   0 -10          5.26          5.94         1.92 o
  -3   1 -10          5.10          5.82         0.60 o
  -1   1 -10         97.58         88.68         2.22 o
   1   1 -10        395.82        369.83         4.83 o
   3   1 -10         21.53         23.75         3.75 o
   5   1 -10        476.22        498.35        12.87 o
   7   1 -10          5.39          6.78         1.36 o
   9   1 -10          0.44          1.25         1.29 o
  11   1 -10         21.76         20.08         2.27 o
  -4   2 -10         16.94         11.79         0.62 o
  -2   2 -10        157.89        184.72        10.22 o
   0   2 -10         44.64         32.23         1.79 o
   2   2 -10        103.47         94.96         2.72 o
   4   2 -10        710.03        656.69         8.94 o
   6   2 -10        263.21        279.04         5.95 o
   8   2 -10          7.75          7.79         1.48 o
  10   2 -10          3.61          5.59         1.75 o
  -3   3 -10         22.25         24.43         1.04 o
  -1   3 -10          3.16          3.38         1.04 o
   1   3 -10        250.89        270.61         3.95 o
   3   3 -10          8.91          9.69         1.42 o
   5   3 -10        188.26        134.93         4.19 o
   7   3 -10        845.73        857.41        10.18 o
   9   3 -10         24.24         22.18         2.27 o
  11   3 -10         48.26         49.60         2.79 o
  -2   4 -10         31.66         31.08         1.92 o
   0   4 -10         25.50         22.61         1.38 o
   2   4 -10          5.46          6.91         1.57 o
   4   4 -10          4.99          4.37         1.57 o
   6   4 -10        282.98        293.74         6.12 o
   8   4 -10         87.00         85.97         2.39 o
  10   4 -10         13.25         11.70         2.10 o
  12   4 -10          1.06          1.22         1.57 o
  -3   5 -10         42.41         45.64         5.15 o
  -1   5 -10        137.84        105.88         3.14 o
   1   5 -10          3.38          3.50         1.17 o
   3   5 -10          8.76          7.42         1.23 o
   5   5 -10          0.07         18.75        13.62 o
   7   5 -10        246.94        289.94         3.89 o
   9   5 -10          1.40          2.62         1.92 o
  11   5 -10         21.98         21.30         2.10 o
  -2   6 -10          8.20          1.83         0.55 o
   0   6 -10         61.43         55.15         1.66 o
   2   6 -10        389.89        334.86         5.77 o
   4   6 -10        174.91        188.20         9.61 o
   6   6 -10         41.30         35.29         3.58 o
   8   6 -10        139.56        122.66         3.67 o
  10   6 -10        135.71        132.44         4.02 o
  12   6 -10         71.56         74.58         2.62 o
  -3   7 -10         40.73         57.10         1.40 o
  -1   7 -10          1.72          2.79         1.22 o
   1   7 -10         53.95         39.29         2.27 o
   3   7 -10          4.95          9.25         1.75 o
   5   7 -10         18.74         17.30         1.34 o
   7   7 -10         42.00         39.82         2.62 o
   9   7 -10         21.92         27.54         2.88 o
  11   7 -10         59.99         57.28         2.45 o
  -2   8 -10          8.04          8.90         1.05 o
   0   8 -10         72.85         99.12         1.85 o
   2   8 -10        222.80        196.99         4.20 o
   4   8 -10          1.11          0.61         1.11 o
   6   8 -10         91.21         81.93         3.32 o
   8   8 -10          5.86          4.89         1.57 o
  10   8 -10          5.20          3.84         1.57 o
  12   8 -10         35.46         32.48         1.57 o
  -1   9 -10         37.12         33.53         1.40 o
   1   9 -10        348.45        390.18         7.87 o
   3   9 -10          9.87         17.44         1.22 o
   5   9 -10        269.91        221.17         5.07 o
   7   9 -10          2.51          2.44         1.57 o
   9   9 -10        131.74        142.26         2.41 o
  11   9 -10          3.64          6.11         1.40 o
   0  10 -10          8.19          8.23         0.79 o
   2  10 -10         54.22         63.23         3.75 o
   4  10 -10         11.73         10.70         2.10 o
   6  10 -10          3.70          3.32         1.11 o
   8  10 -10          6.44          6.81         1.04 o
  10  10 -10          7.47          7.68         1.40 o
   1  11 -10          1.86          1.05         1.05 o
   3  11 -10        110.85        134.16         3.49 o
   5  11 -10         17.29         16.13         1.36 o
   7  11 -10          0.69          0.23         0.92 o
   9  11 -10         37.58         40.33         1.42 o
   2  12 -10        165.43        149.92         2.97 o
   4  12 -10         91.97        123.91         2.97 o
   6  12 -10        133.81        151.26         2.53 o
   8  12 -10         14.57         14.27         0.87 o
  10  12 -10        149.80        197.26         2.80 o
   3  13 -10          0.06          0.70         1.05 o
   5  13 -10         11.05         15.22         1.31 o
   7  13 -10         13.20         15.13         2.36 o
   9  13 -10         26.07         36.90         1.40 o
   4  14 -10          5.65          5.24         0.87 o
   6  14 -10          2.74          4.63         0.67 o
   8  14 -10          5.22         11.87         1.05 o
  -5   1  -9          9.04          6.57         0.67 o
  -3   1  -9          7.67          9.69         1.09 o
  -1   1  -9         44.08         41.91         2.18 o
   1   1  -9        424.47        381.49         5.07 o
   3   1  -9       2188.48       2081.95        63.71 o
   5   1  -9        230.34        212.83         3.61 o
   7   1  -9          2.16          4.82         1.51 o
   9   1  -9          7.74          9.40         1.42 o
  11   1  -9          0.42         -0.52         1.75 o
  -4   2  -9          3.10         -0.91         0.91 o
  -2   2  -9         42.95         46.55         2.27 o
   0   2  -9        180.50        180.37         4.46 o
   2   2  -9       1027.90        908.21         7.58 o
   4   2  -9        568.63        686.88        14.02 o
   6   2  -9         84.85         80.15         2.52 o
   8   2  -9         34.39         41.00         1.96 o
  10   2  -9         26.77         21.48         2.27 o
  -5   3  -9          2.07          0.94         0.56 o
  -3   3  -9        213.35        212.53         4.72 o
  -1   3  -9        462.57        391.16        18.90 o
   1   3  -9       3033.81       2768.88        40.33 o
   3   3  -9         66.52         55.19         2.79 o
   5   3  -9       1010.57        873.72        19.24 o
   7   3  -9        541.81        635.05        13.73 o
   9   3  -9         93.50         92.06         3.67 o
  11   3  -9        863.22        817.73         9.47 o
  -4   4  -9         66.72         66.11         1.30 o
  -2   4  -9        269.11        226.94         5.07 o
   0   4  -9        258.27        235.76        15.65 o
   2   4  -9         21.71         21.09         1.61 o
   4   4  -9         25.64         40.07         4.28 o
   6   4  -9        273.18        267.34         3.77 o
  12   4  -9         65.55         63.40         2.97 o
  -5   5  -9         13.47         11.70         1.05 o
  -3   5  -9          1.24          3.15         0.96 o
  -1   5  -9          2.73          6.46         1.92 o
   1   5  -9         31.03         39.45         2.44 o
   3   5  -9         57.80         60.19         2.03 o
   5   5  -9         11.35         12.50         3.32 o
   7   5  -9        128.82        131.05         3.84 o
   9   5  -9        148.98        144.87         4.37 o
  11   5  -9         52.65         52.22         2.62 o
  -4   6  -9         58.23         58.04         3.75 o
  -2   6  -9         72.96         63.93         2.79 o
   0   6  -9         60.60         61.30         3.14 o
   2   6  -9         42.98         43.31         1.91 o
   4   6  -9        128.70        136.00         2.96 o
   6   6  -9        293.27        253.03         3.70 o
  10   6  -9         42.11         47.33         2.79 o
  12   6  -9        460.89        427.73         5.78 o
  -3   7  -9          3.78          4.19         1.40 o
  -1   7  -9         32.75         29.69         2.27 o
   1   7  -9         87.80         65.50         2.97 o
   3   7  -9          0.72         -0.96         1.75 o
   5   7  -9         10.97         11.72         1.42 o
   7   7  -9         33.06         30.56         2.44 o
   9   7  -9          9.22          9.95         1.92 o
  11   7  -9        155.36        151.32         3.67 o
  -4   8  -9         10.29          5.24         0.87 o
  -2   8  -9          5.80          2.44         1.40 o
   0   8  -9         49.37         50.82         1.73 o
   2   8  -9         81.57         72.62         4.72 o
   4   8  -9          5.98          8.89         2.88 o
   6   8  -9         86.49         81.05         3.49 o
   8   8  -9         13.83         16.76         1.92 o
  10   8  -9        200.48        186.32         4.19 o
  -3   9  -9          4.33          1.75         1.05 o
  -1   9  -9        252.06        246.32        12.32 o
   1   9  -9        438.94        436.43        19.25 o
   3   9  -9        294.93        300.98        22.65 o
   5   9  -9        406.78        342.63         6.65 o
   7   9  -9        263.86        259.83         5.42 o
   9   9  -9         34.65         40.14         4.54 o
  11   9  -9         25.82         24.10         1.57 o
  -2  10  -9          0.48          1.09         1.66 o
   0  10  -9         11.08         11.82         1.31 o
   2  10  -9         34.44         40.42         1.58 o
   4  10  -9         84.02         79.66         3.06 o
   6  10  -9         13.69         15.00         1.42 o
   8  10  -9          1.26          2.19         1.40 o
  10  10  -9         46.24         40.17         1.92 o
  -1  11  -9        104.40        101.19         4.28 o
   1  11  -9         14.62          9.60         1.75 o
   3  11  -9          6.06          6.26         1.57 o
   5  11  -9          1.09          2.96         1.29 o
   7  11  -9         54.53         53.25         1.92 o
   9  11  -9         24.77         25.11         1.29 o
   0  12  -9         10.99          8.03         1.22 o
   2  12  -9        219.28        191.22         3.03 o
   4  12  -9         63.70         62.38         2.10 o
   6  12  -9         98.90         88.79         2.21 o
   8  12  -9         53.05         50.52         1.59 o
  10  12  -9         64.81         64.27         2.10 o
   1  13  -9          1.84          3.67         1.22 o
   3  13  -9          3.56          2.44         1.11 o
   5  13  -9         14.00         18.21         1.42 o
   7  13  -9         24.43         30.88         1.66 o
   9  13  -9          2.62          2.62         1.22 o
   0  14  -9          0.71          0.70         0.87 o
   2  14  -9          0.06          3.14         1.22 o
   4  14  -9          6.04          5.33         1.04 o
   6  14  -9         57.72         70.89         4.02 o
   8  14  -9         42.65         50.98         2.27 o
   1  15  -9         13.35         25.67         1.05 o
   3  15  -9         23.05         27.24         1.40 o
   5  15  -9         38.92         40.56         1.22 o
   7  15  -9         42.67         64.92         1.34 o
   9  15  -9          6.28          6.29         0.87 o
   6  16  -9          4.50          7.86         1.05 o
  -6   0  -8        131.54        119.32         2.97 o
  -4   0  -8        613.92        557.85         7.18 o
  -2   0  -8        413.40        386.77         6.83 o
   0   0  -8        177.77        152.07         4.54 o
   2   0  -8       4363.24       3330.42        29.66 o
   4   0  -8       4978.42       4760.61        35.24 o
   6   0  -8        528.35        600.42        12.79 o
   8   0  -8       2857.58       3076.08        29.19 o
  10   0  -8        137.77        135.18         3.46 o
  -7   1  -8          4.78          9.56         1.05 o
  -5   1  -8         16.96          9.07         1.33 o
  -3   1  -8         45.64         39.67         1.44 o
  -1   1  -8        172.63        159.60         6.64 o
   1   1  -8       1282.24       1312.11         8.71 o
   3   1  -8        176.61        158.18         4.63 o
   5   1  -8        267.10        323.38         6.68 o
   7   1  -8         74.95         93.92         4.28 o
   9   1  -8         24.46         25.42         1.39 o
  11   1  -8         37.72         38.94         2.79 o
  -6   2  -8         17.67         19.07         1.24 o
  -4   2  -8         90.72         79.95         2.27 o
  -2   2  -8         11.60          7.34         1.04 o
   0   2  -8       1397.52       1313.51        10.92 o
   2   2  -8        405.65        339.93        10.33 o
   4   2  -8        272.33        220.32         5.63 o
   6   2  -8         46.08         57.36         3.15 o
   8   2  -8          6.54          7.59         3.08 o
  10   2  -8         10.42         10.48         2.10 o
  -5   3  -8        157.02        147.80         3.08 o
  -3   3  -8         23.41         17.46         2.10 o
  -1   3  -8        434.74        399.59        16.63 o
   1   3  -8       2803.08       2578.15        37.06 o
   3   3  -8        212.58        200.11         5.13 o
   5   3  -8        262.55        207.66         5.68 o
   7   3  -8         69.85         59.57         4.72 o
   9   3  -8        835.63        841.43         7.95 o
  11   3  -8         44.35         52.74         2.79 o
  -6   4  -8          6.09          5.14         0.63 o
  -4   4  -8        130.08        134.35         3.84 o
  -2   4  -8         35.76         56.23         3.14 o
   0   4  -8        652.49        646.60        36.11 o
   2   4  -8         23.50         29.26         1.56 o
   4   4  -8          0.50          2.20         4.89 o
  10   4  -8          2.67          5.94         1.92 o
  -5   5  -8         39.59         49.74         2.06 o
  -3   5  -8        415.01        402.97         6.65 o
  -1   5  -8       1608.91       1292.97        12.33 o
   1   5  -8         31.37         64.85        11.09 o
   3   5  -8         35.94         42.79         2.29 o
   9   5  -8          1.74          3.84         2.10 o
  11   5  -8        121.77        135.23         3.84 o
  -6   6  -8         24.54         24.97         1.40 o
  -4   6  -8        245.60        207.07         2.86 o
  -2   6  -8       2714.00       2545.46        16.65 o
   0   6  -8         53.02         58.86         2.97 o
   2   6  -8        105.71         85.32         2.24 o
   4   6  -8        207.96        157.75         2.73 o
  10   6  -8        696.38        652.66         7.89 o
  -5   7  -8         36.95         27.42         1.75 o
  -3   7  -8        278.46        280.14         3.28 o
  -1   7  -8         76.73         75.11         3.14 o
   1   7  -8        103.79        103.11         2.59 o
   3   7  -8          8.35          6.64         1.36 o
   5   7  -8         53.55         43.66         2.62 o
   7   7  -8        191.74        181.80         4.37 o
  -4   8  -8          0.76          1.57         1.40 o
  -2   8  -8          2.41          1.57         1.40 o
   0   8  -8         71.31         60.35         2.09 o
   2   8  -8         21.79         22.30         1.47 o
   4   8  -8         25.52         30.04         2.44 o
   6   8  -8         60.93         55.89         2.79 o
   8   8  -8         91.28         87.87         3.14 o
  10   8  -8        579.65        621.99         7.36 o
  -5   9  -8         12.44         17.29         1.22 o
  -3   9  -8         11.61         14.32         1.75 o
  -1   9  -8          6.65          4.87         1.04 o
   1   9  -8         12.46         34.93        13.79 o
   3   9  -8        131.74         84.57         3.49 o
   5   9  -8        341.55        303.01         6.12 o
   7   9  -8        634.48        661.01         8.41 o
  -4  10  -8         13.12         13.44         1.22 o
  -2  10  -8         48.15         49.95         2.27 o
   0  10  -8          4.28          4.09         0.97 o
   2  10  -8         87.82         81.45         2.53 o
   4  10  -8        104.39         93.29         3.67 o
   6  10  -8         61.88         59.81         2.03 o
   8  10  -8        244.35        245.99         5.07 o
  -3  11  -8         36.42         36.63         1.31 o
  -1  11  -8         38.36         42.72         1.57 o
   1  11  -8         13.52         13.45         1.48 o
   3  11  -8        211.95        206.81         4.98 o
   5  11  -8          3.47          2.60         1.17 o
   7  11  -8          1.58          2.27         1.22 o
   9  11  -8         25.18         21.31         1.23 o
  -2  12  -8         39.68         38.69         2.62 o
   0  12  -8        100.76         96.48         4.63 o
   2  12  -8        296.63        256.78         3.89 o
   4  12  -8         27.58         24.48         1.66 o
   6  12  -8          5.14          8.82         3.49 o
   8  12  -8         40.95         42.26         2.44 o
  10  12  -8         64.41         63.05         2.27 o
  -1  13  -8         11.86         11.17         1.57 o
   1  13  -8         17.99         20.23         1.48 o
   3  13  -8          4.80          4.98         1.36 o
   5  13  -8          1.34          1.22         1.11 o
   7  13  -8         18.91         13.62         1.17 o
   9  13  -8         76.91         93.97         2.79 o
  -2  14  -8         46.07         43.83         1.22 o
   0  14  -8         49.95         45.75         2.10 o
   2  14  -8         53.04         45.03         2.62 o
   4  14  -8          0.24          0.06         1.17 o
   6  14  -8         70.69         70.11         2.45 o
   8  14  -8         25.70         36.67         2.10 o
  10  14  -8         30.43         34.75         1.57 o
  -1  15  -8        276.46        294.91         3.15 o
   1  15  -8         18.02         22.00         1.57 o
   3  15  -8        146.38        136.65         2.34 o
   5  15  -8         14.17          9.12         1.09 o
   7  15  -8         40.05         47.32         2.27 o
   9  15  -8          2.78          0.70         1.05 o
   0  16  -8          7.89          7.33         0.87 o
   2  16  -8          9.21          9.30         2.01 o
   4  16  -8        129.52        144.03         2.14 o
   6  16  -8         20.97         31.08         1.75 o
   8  16  -8          8.50          8.21         1.05 o
   3  17  -8         17.60         15.71         1.05 o
   5  17  -8         42.35         36.15         1.57 o
   7  17  -8         22.42         21.65         1.22 o
  -7   1  -7         89.47         83.51         1.87 o
  -5   1  -7        172.54        140.43         3.19 o
  -3   1  -7        140.03        141.59         1.95 o
  -1   1  -7         29.03         23.92         4.19 o
   1   1  -7        710.24        591.40        12.11 o
   3   1  -7        526.58        547.09        10.72 o
   5   1  -7          1.62          4.10         1.85 o
   7   1  -7         58.22         62.89         2.96 o
   9   1  -7         76.65         83.57         3.45 o
  -6   2  -7          5.28          5.26         0.98 o
  -4   2  -7        490.61        422.03        16.65 o
  -2   2  -7        162.10        208.53         4.53 o
   0   2  -7       1568.06       1503.20        19.95 o
   2   2  -7        290.75        375.78         6.68 o
   4   2  -7        213.59        250.15         4.23 o
   6   2  -7        234.68        251.71         7.87 o
   8   2  -7        238.85        270.74         8.05 o
  10   2  -7         56.75         74.62         5.15 o
  -7   3  -7        228.97        202.23         3.23 o
  -5   3  -7        704.58        651.77         6.05 o
  -3   3  -7        115.88        109.71         2.80 o
  -1   3  -7        898.98        800.30         6.57 o
   1   3  -7        876.09        965.46       108.76 o
   3   3  -7        108.80        116.70         3.64 o
   5   3  -7       1982.64       2607.82        25.00 o
   7   3  -7        279.60        232.17         7.70 o
   9   3  -7       1433.98       1399.96        17.45 o
  11   3  -7         12.58          7.86         2.44 o
  -6   4  -7         55.85         54.01         1.44 o
  -4   4  -7          5.69          5.05         1.17 o
  -2   4  -7       1754.14       1509.35        24.71 o
   0   4  -7         82.17         78.44         5.07 o
   2   4  -7         50.04         21.56         2.41 o
   4   4  -7         60.34         91.53         4.37 o
   6   4  -7         66.58        104.98         5.24 o
   8   4  -7        128.67        163.39         6.29 o
  10   4  -7          2.78          5.24         2.27 o
  -7   5  -7         37.90         38.80         1.48 o
  -5   5  -7         57.05         52.79         1.28 o
  -3   5  -7        231.51        242.44         3.61 o
  -1   5  -7        294.23        275.26         4.20 o
   1   5  -7         27.25         43.48         4.02 o
   3   5  -7         53.02         28.64         3.32 o
   5   5  -7         57.43         50.48         3.32 o
   9   5  -7         14.48         18.86         2.10 o
  -6   6  -7          2.29          4.10         0.74 o
  -4   6  -7        164.15        139.75         2.76 o
  -2   6  -7       1113.61        984.89        14.76 o
   0   6  -7          6.23          4.24         1.34 o
   2   6  -7        141.80        124.61         5.77 o
   4   6  -7        810.40       1022.40        14.22 o
  -7   7  -7          3.47          5.94         1.22 o
  -5   7  -7         15.51         16.09         0.97 o
  -3   7  -7        191.30        172.35         4.46 o
  -1   7  -7        204.15        186.90         3.45 o
   1   7  -7         44.17         65.99         2.62 o
   3   7  -7        211.48        215.59         7.34 o
  -6   8  -7          7.75         12.75         1.57 o
  -4   8  -7        842.76        823.79         8.94 o
  -2   8  -7          5.39          8.98         1.29 o
   0   8  -7        271.88        273.42         4.01 o
   2   8  -7         66.43         45.38         2.38 o
   4   8  -7        413.06        417.73         6.65 o
  -5   9  -7        634.52        686.86         7.01 o
  -3   9  -7         10.59          8.03         1.75 o
  -1   9  -7         44.01         41.36         1.51 o
   1   9  -7         80.36         82.68         4.37 o
   3   9  -7         27.98         33.35         2.28 o
  -6  10  -7        112.49        123.68         2.27 o
  -4  10  -7          2.61          1.75         1.22 o
  -2  10  -7         17.29         22.48         1.42 o
   0  10  -7          6.18          7.35         1.06 o
   2  10  -7         22.83         13.45         2.27 o
   4  10  -7         33.87         29.69         2.44 o
   6  10  -7         82.72         82.10         2.97 o
  -5  11  -7         29.20         30.91         1.57 o
  -3  11  -7         20.58         14.53         1.17 o
  -1  11  -7         14.78         18.20         1.43 o
   1  11  -7          1.23          0.99         1.22 o
   3  11  -7         92.30         95.84         2.59 o
   5  11  -7         13.99          9.25         1.92 o
   7  11  -7       1118.58       1184.81         9.84 o
  -4  12  -7        110.96        154.52         1.85 o
  -2  12  -7         55.63         56.24         1.75 o
   0  12  -7        172.79        145.52         3.03 o
   2  12  -7        298.24        282.57         4.20 o
   4  12  -7          3.24          5.57         1.22 o
   6  12  -7         71.84         55.54         2.62 o
  10  12  -7        234.16        253.12         4.37 o
  -3  13  -7          2.37          3.14         1.22 o
  -1  13  -7          4.83          5.72         1.11 o
   1  13  -7        299.05        304.07        13.29 o
   3  13  -7          0.27          0.50         1.17 o
   5  13  -7         14.16         12.59         1.23 o
   7  13  -7          1.55          1.22         1.57 o
   9  13  -7         20.70         20.43         1.75 o
  -2  14  -7          2.51          2.27         1.22 o
   0  14  -7         17.33         17.05         1.10 o
   2  14  -7        265.95        296.29        12.59 o
   4  14  -7         22.61         29.48         3.58 o
   6  14  -7          0.88          1.13         1.40 o
   8  14  -7         19.37         21.83         1.92 o
  10  14  -7          6.81          5.41         1.22 o
  -1  15  -7         50.29         40.17         2.10 o
   1  15  -7        344.61        357.23         3.77 o
   3  15  -7         53.98         51.82         2.10 o
   5  15  -7          8.94          8.99         1.09 o
   7  15  -7          5.90          8.21         1.57 o
   9  15  -7         31.67         34.05         1.75 o
  -2  16  -7          8.26         13.79         1.05 o
   0  16  -7          4.14          3.14         1.22 o
   2  16  -7        104.49        103.56         2.53 o
   4  16  -7         40.42         40.78         1.47 o
   6  16  -7          9.42         12.75         1.57 o
   8  16  -7          0.51          0.35         1.05 o
   1  17  -7          9.21          8.56         1.22 o
   3  17  -7        446.38        474.85         7.35 o
   5  17  -7        222.10        264.44         4.37 o
   7  17  -7          0.17          1.57         1.05 o
   4  18  -7         25.06         19.73         1.22 o
   6  18  -7         34.47         30.91         1.40 o
  -8   0  -6        835.06        846.04        35.94 o
  -6   0  -6        263.44        242.30        11.80 o
  -4   0  -6        234.34        284.06         4.28 o
  -2   0  -6        179.50        122.72         5.77 o
   0   0  -6       2228.72       1990.71        28.89 o
   2   0  -6        255.40        570.02        11.03 o
   4   0  -6        539.64        661.75        11.06 o
   6   0  -6      18419.70      16395.59        58.57 o
   8   0  -6        526.96        716.37        11.75 o
  -9   1  -6          1.03          2.27         1.05 o
  -7   1  -6         42.27         28.85         1.20 o
  -5   1  -6        392.20        367.86         9.45 o
  -3   1  -6        120.77        130.94         3.06 o
  -1   1  -6        168.11         99.99         3.65 o
   1   1  -6        294.25        351.89         4.75 o
   3   1  -6        361.59        452.69         6.90 o
   5   1  -6       1339.88       1586.61        17.32 o
   7   1  -6        439.52        438.98         9.29 o
   9   1  -6          8.18          4.89         3.49 o
  -8   2  -6        145.61        130.25         2.33 o
  -6   2  -6         50.38         45.97         2.82 o
  -4   2  -6         57.34         40.02         1.33 o
  -2   2  -6         11.72          6.29         3.67 o
   0   2  -6         90.65        116.16        11.71 o
   2   2  -6          8.89          8.81         1.27 o
   4   2  -6        321.69        481.08         7.79 o
   6   2  -6        285.88        343.76         8.40 o
   8   2  -6         15.57         16.76         2.97 o
  -9   3  -6          1.45          3.99         0.96 o
  -7   3  -6         17.42         20.02         1.16 o
  -5   3  -6        185.31        163.90         5.33 o
  -3   3  -6        281.66        217.54         3.19 o
  -1   3  -6       1301.42       1174.05        17.45 o
   1   3  -6       3731.95       3712.88        96.20 o
   3   3  -6       3258.20       3373.14        17.72 o
   5   3  -6        316.80        379.41         8.93 o
   7   3  -6        638.46        630.57        11.06 o
  -8   4  -6         77.08         82.76         1.78 o
  -6   4  -6          4.50          3.27         0.85 o
  -4   4  -6        261.57        242.50        10.75 o
  -2   4  -6       1052.34       1041.56        17.23 o
   0   4  -6         39.23         44.19         3.84 o
   2   4  -6        421.38        470.81         9.81 o
   4   4  -6        587.29        553.41         6.99 o
   6   4  -6        207.95        230.34         7.17 o
   8   4  -6          1.38          2.44         3.14 o
  -9   5  -6         39.87         36.32         1.22 o
  -7   5  -6        257.39        244.17         3.20 o
  -5   5  -6         13.44         12.64         1.34 o
  -3   5  -6       2432.52       2197.95        10.27 o
  -1   5  -6         33.84         48.37         4.19 o
   1   5  -6        334.09        312.82         8.58 o
   3   5  -6         26.28         38.94         3.14 o
   5   5  -6       1146.44       1294.82        12.87 o
  -8   6  -6        117.84        115.16         1.96 o
  -6   6  -6         46.89         49.90         1.23 o
  -4   6  -6        316.92        307.78         8.22 o
  -2   6  -6       2513.98       2476.90        10.48 o
   0   6  -6         11.22          6.46         3.14 o
   2   6  -6       2424.67       3118.49        25.97 o
   4   6  -6        498.36        622.45        10.17 o
  -7   7  -6         30.72         30.72         1.40 o
  -5   7  -6        754.79        801.53        25.25 o
  -3   7  -6        131.29        113.68         2.51 o
  -1   7  -6         29.35          8.21         4.72 o
   1   7  -6         82.54         58.52         4.54 o
   3   7  -6        825.70        974.36        14.06 o
  -8   8  -6         61.83         71.26         2.10 o
  -6   8  -6        451.35        439.78         6.82 o
  -4   8  -6        287.51        257.34         3.51 o
  -2   8  -6          4.86          4.80         1.18 o
   0   8  -6          5.70          7.33         4.37 o
   2   8  -6         24.70         23.23         3.84 o
  -7   9  -6        116.14        137.31         3.14 o
  -5   9  -6        794.96        824.25        11.92 o
  -3   9  -6         63.61         65.93         1.98 o
  -1   9  -6         49.13         45.69         1.84 o
   1   9  -6          6.07         10.61         1.90 o
   3   9  -6          5.56         16.41         4.37 o
  -6  10  -6         70.46         69.16         2.45 o
  -4  10  -6          3.65          3.32         1.11 o
  -2  10  -6        236.18        255.16         4.89 o
   0  10  -6         29.80         22.36         1.61 o
   2  10  -6         61.47         48.56         2.36 o
   6  10  -6        427.10        424.38         5.78 o
  -7  11  -6        227.22        219.69         2.62 o
  -5  11  -6         10.42         11.17         1.57 o
  -3  11  -6         31.76         29.73         1.54 o
  -1  11  -6        496.60        455.45         5.14 o
   1  11  -6         28.54         22.20         2.88 o
   3  11  -6         17.61         15.02         1.92 o
   5  11  -6         59.03         48.73         2.62 o
  -6  12  -6        127.48        127.70         2.27 o
  -4  12  -6         93.51        115.98         5.68 o
  -2  12  -6        220.75        236.16         5.07 o
   0  12  -6        125.93        120.50         2.84 o
   2  12  -6        712.68        681.59         6.26 o
   4  12  -6        810.69        709.65         8.42 o
   6  12  -6        213.29        193.52         4.37 o
  -5  13  -6          9.81          9.43         1.05 o
  -3  13  -6          0.62          1.05         1.40 o
  -1  13  -6        172.26        193.89         3.27 o
   1  13  -6        125.67        134.04         3.02 o
   3  13  -6         15.69         19.73         2.10 o
   5  13  -6        321.46        333.91         5.77 o
  -4  14  -6          0.14          0.52         1.05 o
  -2  14  -6         39.40         35.62         2.27 o
   0  14  -6        878.21        969.38        20.43 o
   2  14  -6        205.96        206.12         3.58 o
   4  14  -6        294.18        295.54         5.60 o
  -3  15  -6        162.51        146.60         3.15 o
  -1  15  -6        202.70        204.48         4.37 o
   1  15  -6        355.80        363.98         7.70 o
   3  15  -6         89.40         82.69         1.88 o
  -2  16  -6         39.18         40.34         1.92 o
   0  16  -6          0.37         -0.63         0.96 o
   2  16  -6        201.57        217.00         3.15 o
   4  16  -6         54.91         50.53         1.64 o
  10  16  -6         16.13         15.37         1.05 o
  -1  17  -6         27.82         31.78         1.75 o
   1  17  -6          2.50          1.85         0.84 o
   3  17  -6        243.56        293.90        11.10 o
   5  17  -6          6.13          4.89         1.57 o
   7  17  -6          2.18          0.35         1.22 o
   9  17  -6         39.23         53.09         1.57 o
   0  18  -6          2.92          2.27         1.05 o
   2  18  -6         14.41         15.28         0.92 o
   4  18  -6        105.04        113.19         2.79 o
   6  18  -6          7.99          9.25         1.40 o
   8  18  -6         28.08         24.10         1.22 o
   3  19  -6          1.12          1.92         0.87 o
   5  19  -6         40.82         52.39         1.57 o
  -9   1  -5         82.53         95.15         1.37 o
  -7   1  -5        387.60        338.45         3.40 o
  -5   1  -5         19.43         22.49         0.98 o
  -3   1  -5        413.86        390.50         9.02 o
  -1   1  -5        508.35        535.90         9.28 o
   1   1  -5        866.00        983.68         6.07 o
   3   1  -5        993.81       1006.02         8.34 o
   5   1  -5         53.01         41.40         2.97 o
   7   1  -5         24.24         24.10         2.44 o
 -10   2  -5         23.40         17.11         1.40 o
  -8   2  -5        110.41        113.68         2.43 o
  -6   2  -5        438.47        434.66         4.51 o
  -4   2  -5        194.82        147.38         6.29 o
  -2   2  -5        371.66        322.05         8.76 o
   0   2  -5         59.05         35.68         1.91 o
   2   2  -5       3958.84       4299.60        30.37 o
   4   2  -5       1633.78       1524.60         9.90 o
   6   2  -5         43.24         31.79         2.79 o
   8   2  -5         14.48          9.25         2.44 o
  -9   3  -5         79.03         80.01         1.51 o
  -7   3  -5        109.60        100.14         2.20 o
  -5   3  -5        372.49        362.48         4.61 o
  -3   3  -5        289.36        289.04         8.75 o
  -1   3  -5        546.60       1002.87        14.74 o
   1   3  -5       2064.41       2149.73        19.24 o
   3   3  -5       7610.72       6332.58        22.09 o
   5   3  -5       1457.03       1849.00        17.36 o
   7   3  -5         96.39         92.09         4.02 o
 -10   4  -5         85.02         70.76         2.53 o
  -8   4  -5        111.00        110.06         1.97 o
  -6   4  -5          0.42         -1.00         1.00 o
  -4   4  -5        137.32         91.08         3.37 o
  -2   4  -5         34.31         59.55         4.19 o
   0   4  -5       2212.12       2619.58        34.09 o
   2   4  -5        305.44        489.64         8.76 o
   4   4  -5       1544.85       1442.72        10.00 o
   6   4  -5         89.73         57.49         3.32 o
  -9   5  -5          9.54          3.65         1.04 o
  -7   5  -5          8.18          7.98         1.01 o
  -5   5  -5          1.87         -0.24         1.17 o
  -3   5  -5        266.16        356.66        10.15 o
  -1   5  -5        352.60        251.26         8.05 o
   1   5  -5       2758.33       3200.80        25.23 o
   3   5  -5         31.47         37.37         2.79 o
 -10   6  -5        116.41        143.77         2.10 o
  -8   6  -5          7.38          3.96         0.82 o
  -6   6  -5        154.58        153.86         2.40 o
  -4   6  -5        602.67        582.79        14.41 o
  -2   6  -5        615.06        640.29        13.68 o
   0   6  -5       1772.48       1984.57        21.43 o
   2   6  -5        137.71        145.62         5.42 o
   4   6  -5       3498.16       3619.28        22.13 o
  -9   7  -5          0.50          0.95         0.84 o
  -7   7  -5          1.52          0.54         0.69 o
  -5   7  -5       1063.15       1038.58         7.12 o
  -3   7  -5          0.51         -0.24         1.13 o
  -1   7  -5          3.92          2.62         3.67 o
   1   7  -5         79.75         79.49         4.54 o
   3   7  -5          7.13         12.92         2.62 o
  -8   8  -5          6.85          6.11         0.96 o
  -6   8  -5        322.59        384.24         8.05 o
  -4   8  -5         53.82         51.45         1.85 o
  -2   8  -5         12.36          4.19         4.71 o
   0   8  -5        286.07        306.19         9.10 o
   2   8  -5        405.64        499.88        10.33 o
  -9   9  -5        132.47        153.91         2.45 o
  -7   9  -5        215.39        271.58         5.51 o
  -5   9  -5        445.38        475.87         9.45 o
  -3   9  -5        124.48        142.88        13.37 o
  -1   9  -5        256.92        364.66        10.32 o
   1   9  -5        226.60        239.94         7.87 o
   3   9  -5         30.85         46.98         3.49 o
  -8  10  -5        235.38        242.78         3.67 o
  -6  10  -5         92.35         92.29         2.09 o
  -4  10  -5        222.07        247.20         3.50 o
  -2  10  -5        514.78        517.86        10.42 o
   0  10  -5         52.89         64.21         2.45 o
   2  10  -5         96.76        128.07         5.77 o
  -7  11  -5         99.13         92.75         2.62 o
  -5  11  -5         29.34         23.44         1.42 o
  -3  11  -5        795.47        972.33         6.82 o
  -1  11  -5        587.79        599.39         5.70 o
   1  11  -5         14.26         27.60         2.36 o
   3  11  -5         41.33         43.49         2.45 o
   5  11  -5        683.18        697.81         7.54 o
  -6  12  -5          5.48          5.06         1.40 o
  -4  12  -5          5.82          8.79         1.17 o
  -2  12  -5        809.12        850.67         9.65 o
   0  12  -5        227.02        253.10         3.89 o
   2  12  -5         69.06         76.68         3.14 o
   4  12  -5       1475.09       1463.55        11.63 o
  -5  13  -5         22.04         24.74         1.29 o
  -3  13  -5         11.69          9.25         1.75 o
  -1  13  -5        776.64        805.57        29.37 o
   1  13  -5        148.25        140.32         4.37 o
   3  13  -5         60.96         63.23         3.14 o
   5  13  -5        833.93        845.85         8.77 o
  -4  14  -5         60.60         59.21         2.45 o
  -2  14  -5         14.35         12.92         1.92 o
   0  14  -5        844.87        909.02        13.07 o
   2  14  -5        231.20        239.86         5.42 o
   4  14  -5        695.98        680.10         8.24 o
  -5  15  -5          9.45         10.83         1.05 o
  -3  15  -5          7.35          7.68         1.57 o
  -1  15  -5        325.89        341.04         5.95 o
   1  15  -5        136.54        118.21         2.72 o
   3  15  -5        266.71        283.95         4.90 o
  -4  16  -5          0.98          1.75         1.05 o
  -2  16  -5          8.08          7.25         1.09 o
   0  16  -5         15.05         16.62         1.34 o
   2  16  -5        597.31        642.42         5.38 o
  -3  17  -5         13.19         16.41         1.40 o
  -1  17  -5         10.17          6.80         1.04 o
   1  17  -5         64.93         59.36         1.79 o
   3  17  -5        240.56        284.23         4.20 o
  -2  18  -5         20.59         15.19         1.22 o
   0  18  -5          6.72          6.85         0.99 o
   2  18  -5         10.81         13.02         0.99 o
   4  18  -5         51.39         42.44         2.27 o
   8  18  -5         56.26         77.89         1.92 o
   1  19  -5          2.05          0.87         1.05 o
   3  19  -5         18.55         26.72         1.40 o
   5  19  -5         10.17         10.48         1.22 o
   7  19  -5          4.88          4.36         0.87 o
 -10   0  -4         32.67         21.83         1.75 o
  -8   0  -4        833.29        840.10        16.93 o
  -6   0  -4        110.53        125.54         2.47 o
  -4   0  -4       1067.54       1488.92        16.55 o
  -2   0  -4      10261.92      10228.65        41.71 o
   0   0  -4       3213.67       4069.32        23.21 o
   2   0  -4       9184.20       9389.16        32.10 o
 -11   1  -4         27.13         31.85         1.04 o
  -9   1  -4        106.24        114.92         2.21 o
  -7   1  -4        117.88        115.24         1.77 o
  -5   1  -4        343.00        316.79         8.05 o
  -3   1  -4        521.56        672.26        10.70 o
  -1   1  -4        607.68        909.04         7.41 o
   1   1  -4       4117.33       3781.72        14.94 o
   3   1  -4        234.34        130.33         2.64 o
 -10   2  -4        173.34        211.58         4.98 o
  -8   2  -4         15.62         10.04         0.83 o
  -6   2  -4        172.66        146.83         2.15 o
  -4   2  -4         14.35         27.46         4.10 o
  -2   2  -4       3533.63       3803.74        23.99 o
   0   2  -4         12.17         20.80         1.20 o
   2   2  -4        400.44        265.99         3.97 o
   4   2  -4         13.31         18.29         1.19 o
   6   2  -4         18.92         17.11         1.92 o
 -11   3  -4         40.32         43.83         1.75 o
  -9   3  -4         17.04         11.09         0.74 o
  -7   3  -4         12.40         12.68         1.60 o
  -5   3  -4        239.85        212.82         7.26 o
  -3   3  -4         88.56         79.90         3.01 o
  -1   3  -4        773.91       1019.68        12.55 o
   1   3  -4       2928.30       3081.90        20.60 o
   3   3  -4      20027.69      20450.76        64.55 o
   5   3  -4        454.52        624.54         8.95 o
   7   3  -4        150.05        127.98         3.85 o
 -10   4  -4         32.34         32.67         1.83 o
  -8   4  -4         56.59         52.85         1.35 o
  -6   4  -4         82.26         78.86         2.90 o
  -4   4  -4          1.85          2.27         3.49 o
  -2   4  -4          9.35         17.47         1.76 o
   0   4  -4         46.24         38.78         2.97 o
   2   4  -4       2213.92       2074.35        16.12 o
   4   4  -4        149.46        171.39         5.07 o
   6   4  -4         29.79         28.29         2.27 o
 -11   5  -4         20.91         17.57         1.40 o
  -9   5  -4          1.10          1.61         1.08 o
  -7   5  -4        170.04        152.15         2.09 o
  -5   5  -4         41.57         40.04         1.41 o
  -3   5  -4         12.95         21.39         1.96 o
  -1   5  -4        904.34       1164.29        16.02 o
   1   5  -4        191.43        132.09         4.72 o
   3   5  -4        888.66        683.62         8.81 o
 -10   6  -4          2.47          3.67         0.92 o
  -8   6  -4         12.22         11.77         0.88 o
  -6   6  -4        119.53        112.81         2.93 o
  -4   6  -4         64.19         21.53         2.79 o
  -2   6  -4        394.23        413.50         6.51 o
   0   6  -4       4121.03       3373.50        25.55 o
   2   6  -4       5009.70       6223.31        30.41 o
   4   6  -4        308.52        283.00         5.43 o
  -9   7  -4          6.13          6.72         1.09 o
  -7   7  -4         79.93         97.95         4.19 o
  -5   7  -4         58.40         49.80         1.68 o
  -3   7  -4        156.75        201.08         4.95 o
  -1   7  -4        940.10       1082.47        15.84 o
   1   7  -4        212.69        219.02         6.65 o
   3   7  -4        125.76        216.58         5.59 o
 -10   8  -4          0.18          0.32         0.61 o
  -8   8  -4          2.35          1.68         0.96 o
  -6   8  -4       1813.31       1893.77        32.46 o
  -4   8  -4       1100.92       1044.60         6.19 o
  -2   8  -4        300.53        391.61        10.50 o
   0   8  -4        178.79        240.25         7.69 o
   2   8  -4         56.90         93.63         4.37 o
  -9   9  -4          6.85          8.41         1.00 o
  -7   9  -4        143.43        165.60         2.97 o
  -5   9  -4       2767.21       2953.81        27.68 o
  -3   9  -4       1113.09       1218.67        19.70 o
  -1   9  -4         95.10        144.32         6.46 o
   1   9  -4         23.70         37.55         3.32 o
   3   9  -4         97.62         95.23         4.02 o
  -8  10  -4        258.35        285.77        14.07 o
  -6  10  -4          3.36          5.06         1.09 o
  -4  10  -4        769.22        896.03        34.73 o
  -2  10  -4        132.02        137.88         6.99 o
   0  10  -4         99.72         81.77         5.07 o
   2  10  -4        168.00        186.88         6.47 o
   8  10  -4          1.40          2.27         1.75 o
  -9  11  -4        332.10        380.32         3.85 o
  -7  11  -4          7.60          6.87         3.23 o
  -5  11  -4          3.69          0.95         1.09 o
  -3  11  -4       2038.77       2289.00        73.79 o
  -1  11  -4         24.30         18.21         2.53 o
   1  11  -4         74.90         60.27         4.54 o
   7  11  -4         51.56         42.96         2.27 o
  -8  12  -4        322.98        329.61         3.85 o
  -6  12  -4         28.27         23.01         3.84 o
  -4  12  -4         35.06         54.95         6.64 o
  -2  12  -4        824.91        857.84         9.83 o
   0  12  -4        193.81        244.02         4.45 o
   2  12  -4        347.78        369.57        21.17 o
   4  12  -4       1356.89       1360.68        10.92 o
   6  12  -4         65.61        112.83         3.32 o
   8  12  -4         27.12         23.92         1.92 o
  -7  13  -4          3.19          4.71         1.22 o
  -5  13  -4         28.66         31.43         1.66 o
  -3  13  -4          8.91          6.11         1.75 o
  -1  13  -4        776.61        884.25        14.65 o
   1  13  -4          4.78          5.59         1.75 o
   3  13  -4        177.30        177.24         4.54 o
  -6  14  -4          0.26          0.87         1.22 o
  -4  14  -4         48.10         41.21         2.44 o
  -2  14  -4          0.80          1.92         1.57 o
   0  14  -4        842.25        902.31        10.18 o
   2  14  -4        278.32        261.45         5.42 o
  -5  15  -4         41.24         32.66         1.92 o
  -3  15  -4        125.03        138.56         2.72 o
  -1  15  -4         27.32         19.73         2.27 o
   1  15  -4       1338.79       1271.54        11.08 o
   3  15  -4        136.44        120.04         3.32 o
  -4  16  -4         10.88          8.73         1.57 o
  -2  16  -4          8.24          7.11         1.17 o
   0  16  -4          7.80          9.62         1.34 o
   2  16  -4        101.91        101.15         3.32 o
  -3  17  -4          1.65          1.19         0.92 o
  -1  17  -4         11.84         10.15         1.40 o
   1  17  -4        419.58        431.74         4.72 o
  -2  18  -4         29.12         29.21         1.22 o
   0  18  -4         73.82         83.43         2.36 o
   2  18  -4          5.94          4.37         1.22 o
  -1  19  -4         13.63         13.97         1.40 o
   1  19  -4          0.89          1.57         0.84 o
   3  19  -4          0.34          0.70         1.05 o
   0  20  -4          3.29          3.84         0.87 o
   2  20  -4          0.94          1.22         1.05 o
   4  20  -4         18.87         16.56         0.96 o
 -11   1  -3          0.13          0.44         0.99 o
  -9   1  -3         69.87         71.63         1.57 o
  -7   1  -3          8.86          9.74         0.74 o
  -5   1  -3        802.82       1025.62        27.24 o
  -3   1  -3       1546.67       1460.93        10.01 o
  -1   1  -3       4466.59       3791.09        11.86 o
   1   1  -3        166.91        114.36         2.23 o
 -12   2  -3          2.99          1.57         0.67 o
 -10   2  -3        101.59        117.13         1.72 o
  -8   2  -3         12.67          9.41         0.89 o
  -6   2  -3        538.85        600.99        12.09 o
  -4   2  -3         11.87         19.77         1.59 o
  -2   2  -3        195.48        122.23         2.35 o
   0   2  -3       2761.89       1968.21        10.32 o
   2   2  -3         24.89         24.10         1.75 o
   4   2  -3       1213.01       1199.23        10.30 o
   6   2  -3       2907.39       2765.23        15.31 o
 -11   3  -3         58.38         66.78         2.36 o
  -9   3  -3        162.28        210.40         3.79 o
  -7   3  -3         59.48         62.06         1.82 o
  -5   3  -3        890.06        894.71         9.88 o
  -3   3  -3       1102.13       1703.20        14.82 o
  -1   3  -3      13971.75      15135.00       147.08 o
   1   3  -3       5786.55       5667.50        23.87 o
   3   3  -3       2711.51       3259.31        11.38 o
   5   3  -3       8824.30       8204.03        28.09 o
 -12   4  -3         23.70         30.03         1.40 o
 -10   4  -3         74.99         84.28         2.79 o
  -8   4  -3        388.44        389.81         4.67 o
  -6   4  -3          3.55         -0.73         2.76 o
  -4   4  -3       1102.62       1224.26        11.21 o
  -2   4  -3        588.66        542.56         6.48 o
   0   4  -3        590.81        820.83         6.42 o
   2   4  -3         61.81         21.67         1.75 o
   4   4  -3       1549.28       1610.38         8.72 o
 -11   5  -3         52.12         47.00         1.42 o
  -9   5  -3        198.49        203.47         4.28 o
  -7   5  -3        225.98        228.14         2.79 o
  -5   5  -3        272.97        326.68         6.65 o
  -3   5  -3        607.11        622.55         7.72 o
  -1   5  -3         52.22         72.06         2.39 o
   1   5  -3       1463.51       1862.64        15.11 o
   3   5  -3         12.02          8.91         1.22 o
 -12   6  -3         75.83         79.12         1.40 o
 -10   6  -3         34.77         40.98         1.59 o
  -8   6  -3        643.03        651.83         5.88 o
  -6   6  -3        168.01        180.86         3.01 o
  -4   6  -3         27.94         35.55         2.41 o
  -2   6  -3       1122.62        975.73         9.23 o
   0   6  -3       6303.89       6704.46        33.13 o
   2   6  -3        385.93        334.42         6.31 o
   4   6  -3         12.68         20.26         1.57 o
 -11   7  -3          4.33          4.67         0.84 o
  -9   7  -3          8.08          8.46         1.17 o
  -7   7  -3        701.11        724.08        10.34 o
  -5   7  -3        600.92        544.07         9.20 o
  -3   7  -3         88.55         63.32         2.90 o
  -1   7  -3        469.35        488.69        12.63 o
   1   7  -3        703.06        732.95        10.55 o
   3   7  -3        442.69        442.84         7.19 o
 -10   8  -3          5.41          7.07         1.00 o
  -8   8  -3         16.30         13.08         1.29 o
  -6   8  -3       1053.11       1104.09        15.02 o
  -4   8  -3         75.48         57.91         3.67 o
  -2   8  -3        441.11        360.96         9.64 o
   0   8  -3        387.79        294.53         7.71 o
   2   8  -3        409.42        322.15         7.01 o
 -11   9  -3         26.92         29.34         1.40 o
  -9   9  -3         67.50         64.35         4.19 o
  -7   9  -3         86.61         87.97         4.02 o
  -5   9  -3       1157.38       1168.19        16.47 o
  -3   9  -3        229.74        193.77         4.92 o
  -1   9  -3       2258.38       2478.48        24.53 o
   1   9  -3        700.68        533.61        10.19 o
   3   9  -3        116.26        127.58         4.72 o
 -10  10  -3         15.55         15.94         0.79 o
  -8  10  -3         31.60         41.59         2.88 o
  -6  10  -3          1.12          1.73         1.00 o
  -4  10  -3       2041.95       2192.61        27.06 o
  -2  10  -3         22.93         23.23         4.02 o
   0  10  -3        160.29        209.95         7.34 o
   2  10  -3         61.96         50.31         3.49 o
   8  10  -3         78.27         81.75         2.79 o
  -9  11  -3        124.00        133.47         3.14 o
  -7  11  -3        147.72        122.14         3.67 o
  -5  11  -3         14.85         11.23         3.67 o
  -3  11  -3       1937.26       2170.68        35.62 o
  -1  11  -3        107.93        143.10         6.81 o
   1  11  -3        596.28        744.24        13.33 o
   7  11  -3        117.73        123.36         3.32 o
   9  11  -3        455.60        442.53         5.78 o
  -8  12  -3        580.27        597.58         6.13 o
  -6  12  -3        331.07        377.63         4.20 o
  -4  12  -3         19.35         15.37         2.10 o
  -2  12  -3        396.26        433.45         9.89 o
   0  12  -3         35.26         38.59         4.19 o
   2  12  -3        159.46        147.00         6.29 o
   6  12  -3         26.81         39.29         2.27 o
   8  12  -3         37.33         33.88         2.10 o
  -9  13  -3          1.77          1.40         0.87 o
  -7  13  -3          9.00          9.32         1.17 o
  -5  13  -3          1.30          1.35         1.17 o
  -3  13  -3        129.74        123.18         3.84 o
  -1  13  -3        123.24        124.41         4.02 o
   1  13  -3          9.45          9.36         2.10 o
   3  13  -3       1720.40       1695.69        11.74 o
   5  13  -3         81.78         72.84         2.79 o
   7  13  -3         43.89         35.98         2.27 o
   9  13  -3         32.93         28.29         1.92 o
  -8  14  -3         21.93         22.87         1.05 o
  -6  14  -3          1.29          1.92         1.40 o
  -4  14  -3          8.13          9.33         1.42 o
  -2  14  -3        109.05         99.23         3.67 o
   0  14  -3        136.84        165.48         4.37 o
   2  14  -3        645.83        680.28         7.54 o
   4  14  -3          9.11          8.73         1.92 o
   6  14  -3         29.12         31.78         2.27 o
   8  14  -3         58.47         63.57         2.62 o
  -5  15  -3         52.67         53.09         2.62 o
  -3  15  -3         44.33         52.78         2.03 o
  -1  15  -3         23.43         25.49         2.27 o
   5  15  -3         82.82         62.18         2.79 o
   7  15  -3         33.14         28.29         2.10 o
  -4  16  -3          0.50          0.00         1.57 o
  -2  16  -3          3.29          2.79         1.75 o
   0  16  -3        159.84        166.88         4.37 o
   2  16  -3        376.55        408.17         5.77 o
  -3  17  -3          2.04          1.47         1.04 o
  -1  17  -3        142.94        162.84         4.19 o
   1  17  -3        676.32        737.82         7.71 o
  -4  18  -3          3.85          5.59         1.05 o
  -2  18  -3        178.13        161.83         5.59 o
   0  18  -3         53.26         53.83         1.59 o
  -3  19  -3          4.40          4.19         0.87 o
  -1  19  -3        174.99        185.57         3.84 o
   1  19  -3          1.01          0.10         0.96 o
  -2  20  -3         97.53         96.77         1.92 o
   0  20  -3         58.73         65.32         2.10 o
   2  20  -3          1.94          1.46         0.67 o
   4  20  -3          9.22         12.05         1.05 o
 -12   0  -2         76.17        102.70         2.97 o
 -10   0  -2         19.00         21.19         4.37 o
  -8   0  -2         12.13         12.76         1.11 o
  -6   0  -2        446.10        591.38        10.86 o
  -4   0  -2      16025.69      16633.47       226.38 o
  -2   0  -2      12482.60      11186.43        33.29 o
 -13   1  -2         12.23         12.63         0.80 o
 -11   1  -2         60.33         56.89         2.13 o
  -9   1  -2          0.69          0.72         0.75 o
  -7   1  -2         63.04        106.44         5.94 o
  -5   1  -2        328.94        329.42         5.95 o
  -1   1  -2        237.73        171.36         2.19 o
   1   1  -2       1243.71       1352.74        19.65 o
 -12   2  -2         68.96         63.52         1.66 o
 -10   2  -2         89.10         78.99         1.99 o
  -8   2  -2         10.13         13.74         0.78 o
  -6   2  -2        202.52        203.01         4.63 o
  -4   2  -2        548.16        438.12         3.75 o
  -2   2  -2       2055.09       2320.03         8.52 o
   0   2  -2         56.49         49.83         2.97 o
   2   2  -2       2803.64       2819.15        11.12 o
   4   2  -2       3228.73       3435.46        14.30 o
   6   2  -2        279.07        348.87         4.20 o
 -13   3  -2          6.62          4.89         0.87 o
 -11   3  -2        451.78        465.70         7.35 o
  -9   3  -2        125.18         94.07         1.98 o
  -7   3  -2        124.00        128.61         5.94 o
  -5   3  -2       3110.33       2878.94        16.46 o
  -3   3  -2       1019.70       1052.88        17.75 o
  -1   3  -2        462.26        462.40         5.98 o
   1   3  -2        330.96        353.61         2.66 o
   5   3  -2       4326.97       4557.55        16.17 o
 -12   4  -2         32.58         41.56         1.66 o
 -10   4  -2        351.14        391.62        17.84 o
  -8   4  -2         15.73         11.65         0.84 o
  -6   4  -2         87.89         85.44         3.43 o
  -4   4  -2        401.97        323.89         7.36 o
  -2   4  -2       1128.33        942.30        11.77 o
   0   4  -2        405.50        448.82         6.50 o
   2   4  -2        833.62        760.60         6.90 o
   4   4  -2        842.15        750.91         3.71 o
 -13   5  -2         19.40         31.26         1.05 o
 -11   5  -2          0.92          0.80         1.22 o
  -9   5  -2       1553.63       1637.07         8.46 o
  -7   5  -2        626.58        526.87        12.45 o
  -5   5  -2        349.20        293.72         6.39 o
  -3   5  -2        295.77        116.43         3.41 o
  -1   5  -2        284.06        243.57         4.03 o
   1   5  -2       1517.49       1593.84        11.96 o
   3   5  -2       4261.52       4177.75        16.04 o
 -12   6  -2          3.61          4.27         0.80 o
 -10   6  -2          3.44          3.10         1.92 o
  -8   6  -2       2234.15       2423.51        25.92 o
  -6   6  -2        897.58       1008.00        26.80 o
  -4   6  -2       3321.65       3516.16        19.18 o
  -2   6  -2        245.10        161.15         3.53 o
   0   6  -2      10953.96       9616.80        21.20 o
   2   6  -2       2561.16       2434.58         9.28 o
   4   6  -2       1387.06       1743.53         9.75 o
 -11   7  -2         22.32         22.84         1.92 o
  -9   7  -2         39.72         44.37         1.79 o
  -7   7  -2       1945.08       2049.68        12.05 o
  -5   7  -2         20.47         28.89         2.28 o
  -3   7  -2        173.49        297.98         5.37 o
  -1   7  -2          5.73          5.02         1.13 o
   1   7  -2        919.10        993.17        11.29 o
   3   7  -2       2166.04       2639.24        15.54 o
 -12   8  -2          5.11          6.66         0.58 o
 -10   8  -2         18.00         20.22         2.27 o
  -8   8  -2          0.03          0.07         1.17 o
  -6   8  -2       2920.42       2950.01        43.12 o
  -4   8  -2        116.50        121.50         4.00 o
  -2   8  -2       1281.55       1645.11        30.82 o
   0   8  -2         29.22         32.83         2.79 o
   2   8  -2       1223.27       1515.34        13.96 o
 -11   9  -2         45.47         43.82         1.83 o
  -9   9  -2         33.93         35.87         2.88 o
  -7   9  -2         57.48         77.73         4.89 o
  -5   9  -2        394.07        409.00         9.63 o
  -3   9  -2       3347.38       3489.69        30.63 o
  -1   9  -2        403.16        430.49         9.64 o
   1   9  -2        425.35        626.44        10.34 o
   3   9  -2        104.92        115.86         4.02 o
 -10  10  -2          4.62          6.29         0.90 o
  -8  10  -2         90.51         92.96         9.00 o
  -6  10  -2         88.72         90.69         2.28 o
  -4  10  -2        261.09        273.47        13.99 o
  -2  10  -2         49.93         56.94         4.37 o
   0  10  -2        976.58       1012.36        14.61 o
   2  10  -2        138.45        149.28         5.24 o
   8  10  -2          4.37          7.86         1.75 o
 -11  11  -2         36.38         43.66         1.57 o
  -9  11  -2         70.73         77.37         2.79 o
  -7  11  -2          4.91          3.70         1.75 o
  -5  11  -2        272.72        292.03        11.54 o
  -3  11  -2        231.66        277.00         9.44 o
  -1  11  -2         26.36         21.48         3.49 o
   1  11  -2       1902.17       1852.38        19.66 o
   7  11  -2          6.97         10.83         1.57 o
 -10  12  -2         59.10         83.13         2.27 o
  -8  12  -2          4.61          4.71         1.75 o
  -6  12  -2         35.11         45.03        10.48 o
  -4  12  -2        421.25        465.64         7.00 o
  -2  12  -2         37.31         38.42         4.72 o
   0  12  -2         26.66         24.45         3.84 o
   2  12  -2        769.88        853.01        13.17 o
   6  12  -2         59.56         57.64         2.45 o
   8  12  -2         57.09         60.78         2.62 o
  -9  13  -2         16.15         15.19         1.57 o
  -7  13  -2         22.93         22.45         1.36 o
  -5  13  -2          6.87          9.75         1.42 o
  -3  13  -2          4.90          6.11         1.57 o
  -1  13  -2         80.89         90.47         4.89 o
   1  13  -2         10.34         13.44         4.71 o
   3  13  -2         54.52         52.57         2.62 o
   5  13  -2         34.92         35.63         2.10 o
   7  13  -2        181.10        163.59         4.02 o
   9  13  -2         10.10          8.90         1.40 o
  -8  14  -2         63.95         62.00         2.10 o
  -6  14  -2          3.32          4.54         1.57 o
  -4  14  -2          8.12          8.40         1.29 o
  -2  14  -2         76.76         88.91         3.49 o
   0  14  -2          5.00          5.41         1.75 o
   2  14  -2        996.01        970.10         9.31 o
   4  14  -2        565.05        509.81         7.01 o
   6  14  -2        250.14        217.68         4.72 o
   8  14  -2         48.89         41.39         2.27 o
  -5  15  -2         13.78         14.26         1.48 o
  -3  15  -2          2.13          1.76         1.22 o
  -1  15  -2         86.64         78.08         3.14 o
   1  15  -2       1736.73       1781.07        12.70 o
   3  15  -2         22.89         17.46         1.92 o
   5  15  -2        300.06        267.41         5.25 o
   7  15  -2         10.32         10.83         1.75 o
  -6  16  -2          0.38          1.22         1.40 o
  -4  16  -2         48.12         45.33         1.85 o
  -2  16  -2          1.95          1.22         1.75 o
   0  16  -2        414.69        409.50         6.47 o
   4  16  -2          8.27          5.41         1.75 o
   6  16  -2          7.02          6.46         1.57 o
  -5  17  -2          7.66          5.59         1.40 o
  -3  17  -2         94.26         80.49         3.32 o
  -1  17  -2        251.29        254.90         5.07 o
   1  17  -2         91.26         86.47         2.79 o
  -4  18  -2         21.14         26.37         1.75 o
  -2  18  -2        664.09        691.92         7.53 o
   0  18  -2         70.47         66.89         2.62 o
  -3  19  -2         35.82         37.72         2.10 o
  -1  19  -2         21.11         18.16         1.92 o
   1  19  -2         12.12         12.40         1.92 o
   3  19  -2          2.53          2.10         1.22 o
  -2  20  -2        201.49        190.83         3.32 o
   0  20  -2         42.12         46.80         2.10 o
   2  20  -2         10.76         13.10         1.40 o
  -1  21  -2          6.25          3.14         0.70 o
   1  21  -2          3.85          1.75         0.70 o
 -13   1  -1        237.07        237.63         4.54 o
 -11   1  -1        177.25        180.36         3.34 o
  -9   1  -1          5.50          5.27         0.72 o
  -7   1  -1         11.54         12.93         1.76 o
  -5   1  -1        414.39        573.64        14.58 o
  -3   1  -1       1319.92       1188.09         8.65 o
  -1   1  -1       2313.65       2272.01        14.69 o
   1   1  -1        633.55        606.82         3.59 o
 -14   2  -1         15.36         13.10         0.87 o
 -12   2  -1        253.15        270.47         3.28 o
 -10   2  -1        182.84        163.12         3.43 o
  -8   2  -1          2.74          4.23         2.62 o
  -6   2  -1        798.01       1011.67         9.41 o
  -4   2  -1        592.43        397.26         4.52 o
  -2   2  -1       2249.99       2526.64         5.03 o
   0   2  -1       4233.10       4115.69        14.18 o
   2   2  -1       2348.96       2333.46        37.23 o
   4   2  -1          3.74          3.14         0.52 o
 -13   3  -1          0.70          2.35         0.63 o
 -11   3  -1        599.55        664.48         5.59 o
  -9   3  -1        339.23        424.00         5.66 o
  -7   3  -1       3125.53       3549.15        97.23 o
  -5   3  -1         30.00         12.72         1.39 o
  -3   3  -1        766.55       1285.01        13.15 o
  -1   3  -1      10345.37       9409.47        83.21 o
   1   3  -1       2393.63       2211.28         7.48 o
 -12   4  -1         20.47         28.30         1.11 o
 -10   4  -1        753.45        810.83        16.39 o
  -8   4  -1        883.83        908.92        16.33 o
  -6   4  -1         15.43         28.12        11.87 o
  -4   4  -1         65.23         84.75         2.72 o
  -2   4  -1        146.00        276.53         3.64 o
   0   4  -1       3912.70       4122.30        10.33 o
 -13   5  -1          2.07          0.79         0.62 o
 -11   5  -1          2.60          6.81         1.09 o
  -9   5  -1        595.14        619.46         5.36 o
  -7   5  -1          0.86          2.94         2.65 o
  -5   5  -1        933.90       1136.29        25.35 o
  -3   5  -1         79.75         61.31         2.16 o
  -1   5  -1       1953.32       2174.34         9.63 o
   1   5  -1       2061.93       2166.06         8.66 o
   3   5  -1         69.30        105.03         2.27 o
 -12   6  -1         76.05         74.73         1.79 o
 -10   6  -1         50.75         59.83         3.06 o
  -8   6  -1        412.41        463.90         8.04 o
  -6   6  -1        124.02        119.25         4.01 o
  -4   6  -1        333.49        426.53         6.19 o
  -2   6  -1        102.03         74.55         2.31 o
   0   6  -1       1949.71       2057.99        14.70 o
   2   6  -1         14.21          7.30         0.80 o
 -13   7  -1          2.74          3.39         0.55 o
 -11   7  -1          0.34          2.64         1.09 o
  -9   7  -1          4.07          5.06         1.92 o
  -7   7  -1        441.13        449.45         8.04 o
  -5   7  -1        125.91        101.68         3.58 o
  -3   7  -1        927.62       1070.85        14.80 o
  -1   7  -1          5.92          7.13         0.73 o
   1   7  -1         32.51         20.96         1.92 o
 -12   8  -1          7.21          5.26         0.79 o
 -10   8  -1        112.29         97.80         5.33 o
  -8   8  -1        188.28        196.99         4.72 o
  -6   8  -1        657.45        757.05        14.03 o
  -4   8  -1         45.01         48.08         2.46 o
  -2   8  -1       1988.65       2326.24        19.57 o
   0   8  -1        471.76        473.67         6.93 o
   2   8  -1       1438.05       1615.45         8.56 o
 -11   9  -1        141.94        151.25         2.09 o
  -9   9  -1        221.78        249.12        16.17 o
  -7   9  -1        548.21        644.79         6.13 o
  -5   9  -1        487.49        589.24        13.14 o
  -3   9  -1       2811.89       2438.20        23.94 o
  -1   9  -1        651.62        757.11         9.31 o
   1   9  -1       3534.33       3797.93        23.99 o
   3   9  -1        743.59        884.41         9.49 o
   5   9  -1       2958.41       3569.87        23.22 o
 -12  10  -1          2.47          3.14         1.05 o
 -10  10  -1          7.32          6.63         1.92 o
  -8  10  -1          7.56          9.60         2.10 o
  -6  10  -1         17.27         10.63         1.22 o
  -4  10  -1        291.58        326.91        12.77 o
  -2  10  -1        234.82        227.58         7.52 o
   0  10  -1       2172.81       2435.72        21.70 o
   2  10  -1        139.24        147.36         5.07 o
   4  10  -1         36.36         40.69         2.79 o
   6  10  -1         60.88         70.04         4.02 o
   8  10  -1         89.61         80.01         2.62 o
 -11  11  -1         22.44         16.30         1.04 o
  -9  11  -1         33.90         32.48         2.27 o
  -7  11  -1          3.54          1.40         1.36 o
  -5  11  -1         61.37         87.27         3.16 o
  -3  11  -1        255.48        274.45         8.75 o
  -1  11  -1        119.15         86.33         4.89 o
   1  11  -1        426.28        518.55        10.34 o
   7  11  -1         34.40         22.53         1.75 o
   9  11  -1        125.49        114.27         3.14 o
 -10  12  -1         35.87         41.74         2.10 o
  -8  12  -1          1.68          1.92         1.57 o
  -6  12  -1        880.67        904.86        10.97 o
  -4  12  -1        493.21        560.58         6.58 o
  -2  12  -1       1050.83       1160.44        17.59 o
   0  12  -1        222.49        221.75         7.34 o
   2  12  -1         98.73         58.88         4.19 o
   6  12  -1        611.89        618.32         7.19 o
   8  12  -1         75.44         65.85         2.62 o
  -9  13  -1         12.75         14.14         1.75 o
  -7  13  -1         54.43         55.51         1.51 o
  -5  13  -1          7.29          7.43         1.31 o
  -3  13  -1         20.94         20.70         1.91 o
  -1  13  -1         46.61         53.97         4.37 o
   1  13  -1        488.09        478.40        10.69 o
   3  13  -1         65.25         65.68         2.62 o
   5  13  -1          0.47         -0.35         1.57 o
   7  13  -1        182.23        160.27         3.85 o
   9  13  -1          1.20          1.22         1.22 o
 -10  14  -1          1.75          2.62         0.87 o
  -8  14  -1          3.28          4.19         1.40 o
  -6  14  -1        166.15        133.86         4.02 o
  -4  14  -1         16.98         12.66         1.42 o
  -2  14  -1         75.41         90.31         3.32 o
   0  14  -1        125.85        122.18         5.40 o
   2  14  -1         68.30         60.61         2.79 o
   4  14  -1         41.15         35.10         2.27 o
   6  14  -1        430.62        386.45         5.95 o
   8  14  -1          0.92          1.22         1.22 o
  -7  15  -1        177.45        199.56         4.02 o
  -5  15  -1        103.65         99.86         2.59 o
  -3  15  -1          9.01          6.29         1.92 o
  -1  15  -1        207.30        219.91         4.89 o
   1  15  -1         26.74         43.22        10.83 o
   3  15  -1         64.52         54.84         2.62 o
   5  15  -1        110.40         98.36         3.32 o
   7  15  -1         13.11          8.73         1.57 o
   9  15  -1        163.49        167.05         3.15 o
  -6  16  -1          4.05          4.02         1.57 o
  -4  16  -1         37.35         37.99         1.85 o
  -2  16  -1          5.12          3.84         1.92 o
   0  16  -1         64.07         65.85         2.97 o
   2  16  -1         40.71         39.29         2.44 o
   4  16  -1        170.55        170.74         4.19 o
   6  16  -1         11.44          8.03         1.57 o
   8  16  -1          2.37          1.75         1.22 o
  -7  17  -1          1.46          1.22         1.22 o
  -5  17  -1         23.98         21.65         1.92 o
  -3  17  -1        193.34        200.27         4.28 o
  -1  17  -1        313.43        355.02         5.95 o
   3  17  -1        168.62        177.20         4.02 o
   5  17  -1         12.37         10.13         1.75 o
   7  17  -1         10.09         11.17         1.40 o
  -6  18  -1          2.45          1.57         1.05 o
  -4  18  -1          2.35         -0.17         1.57 o
  -2  18  -1        341.44        332.13         5.95 o
   0  18  -1         43.62         40.69         2.62 o
   4  18  -1          3.47          5.76         1.57 o
  -5  19  -1          1.35          1.75         0.87 o
  -3  19  -1        108.74        103.94         3.14 o
  -1  19  -1        204.73        207.28         4.54 o
   1  19  -1          8.30          8.03         1.57 o
   3  19  -1         41.20         45.05         1.92 o
  -4  20  -1         99.59        111.27         2.10 o
  -2  20  -1         75.13         75.28         2.45 o
   0  20  -1        139.74        156.54         3.32 o
   2  20  -1          0.22          1.22         1.05 o
  -1  21  -1         14.11         13.44         1.05 o
   1  21  -1          5.60          5.24         0.87 o
 -14   0   0        752.46        787.04         6.66 o
 -12   0   0        340.75        314.84         6.12 o
 -10   0   0        367.25        417.73         5.79 o
  -8   0   0        988.33        797.57        13.02 o
  -6   0   0       1842.88       1070.54        12.45 o
  -4   0   0       1069.95       1258.92         6.31 o
  -2   0   0       2596.41       1998.84        15.10 o
 -13   1   0         39.33         45.62         2.01 o
 -11   1   0        140.96        127.04         2.97 o
  -9   1   0         60.56         86.73         3.49 o
  -7   1   0          6.55         14.85         1.61 o
  -5   1   0       1209.99       1406.82        27.09 o
  -3   1   0       3283.99       3410.59        10.64 o
  -1   1   0       1027.31        890.50         3.38 o
 -14   2   0         88.59         93.12         1.73 o
 -12   2   0        610.55        597.60        13.49 o
 -10   2   0        128.66        126.55         4.11 o
  -8   2   0        110.00        162.21         4.18 o
  -6   2   0        497.16        499.11         6.03 o
  -4   2   0       1068.21       1238.74         6.04 o
  -2   2   0        411.15        437.85         3.16 o
   0   2   0          6.06          4.02         0.35 o
 -13   3   0         38.87         51.59         1.59 o
 -11   3   0        508.35        489.70         5.17 o
  -9   3   0        222.84        171.36         7.17 o
  -7   3   0        266.07        311.42         7.79 o
  -5   3   0        448.12        320.16         4.70 o
  -1   3   0       4669.77       4436.10         9.66 o
 -14   4   0         26.37         28.55         1.48 o
 -12   4   0         10.09         10.20         1.01 o
 -10   4   0        614.32        642.50         5.40 o
  -8   4   0        237.15        249.93         8.39 o
  -6   4   0        697.62        739.82         6.95 o
  -4   4   0        104.36        141.63         3.03 o
  -2   4   0        247.97        263.50         3.86 o
   0   4   0          3.57          3.32         0.70 o
 -13   5   0         45.25         52.33         1.02 o
 -11   5   0         49.99         52.21         1.54 o
  -9   5   0       2423.47       2691.39         9.34 o
  -7   5   0         12.78         21.11         2.16 o
  -5   5   0       1543.02       1894.39        15.51 o
  -3   5   0         38.50         65.51         1.93 o
  -1   5   0          5.25          4.71         1.22 o
   1   5   0          5.21          4.71         0.87 o
 -14   6   0         14.49         16.39         1.57 o
 -12   6   0         59.81         64.80         4.02 o
 -10   6   0        573.46        680.49         7.71 o
  -8   6   0        812.76        803.20        15.45 o
  -6   6   0        365.51        583.63         7.99 o
  -4   6   0        616.70        773.33        11.42 o
  -2   6   0       2529.76       2941.29        17.93 o
   0   6   0       2132.48       2340.73        14.39 o
 -13   7   0          1.84          1.80         0.71 o
 -11   7   0        169.07        155.70         4.02 o
  -9   7   0         73.74         62.55         3.76 o
  -7   7   0        559.64        545.84        13.32 o
  -5   7   0        755.20        641.22         8.20 o
  -3   7   0       3808.41       4546.39       125.32 o
  -1   7   0        350.90        361.19         6.66 o
   1   7   0        350.71        352.95         6.14 o
 -12   8   0         34.74         38.17         1.08 o
 -10   8   0          4.20          5.59         1.92 o
  -8   8   0         14.47         20.46         2.79 o
  -6   8   0        443.01        412.45         7.31 o
  -4   8   0        436.36        328.98         8.59 o
   0   8   0          4.82          2.79         1.57 o
   2   8   0       4532.57       5297.48        53.39 o
   4   8   0        436.33        321.45         7.01 o
 -13   9   0          0.41          0.87         1.05 o
 -11   9   0         56.54         59.31         4.10 o
  -9   9   0         34.29         27.94         2.27 o
  -7   9   0        398.30        400.92        10.77 o
  -5   9   0        567.08        702.46        13.68 o
  -3   9   0       1253.57       1300.49        16.59 o
  -1   9   0       2690.08       2533.74        20.59 o
   1   9   0       2689.94       2588.53        18.98 o
   3   9   0       1252.84       1270.83        12.88 o
   5   9   0        566.91        678.08        11.05 o
   7   9   0        398.22        400.35         9.98 o
 -12  10   0         38.90         43.24         1.29 o
 -10  10   0         14.94         15.37         2.10 o
  -8  10   0          4.51          4.73         1.36 o
  -6  10   0          0.41         11.70         5.06 o
  -4  10   0         25.90         24.86         4.54 o
  -2  10   0        732.86        660.88        11.77 o
   0  10   0         40.28         29.34         2.97 o
   2  10   0        732.83        735.89        10.54 o
   4  10   0         25.96         21.83         2.79 o
   6  10   0          0.43          5.06         3.84 o
 -11  11   0          3.09          3.84         1.75 o
  -9  11   0         58.28         42.96         2.45 o
  -7  11   0          3.46          3.58         1.12 o
  -5  11   0         11.08         14.14         4.19 o
  -3  11   0         20.21         17.29         3.49 o
  -1  11   0       1917.04       1783.51        19.50 o
   1  11   0       1916.89       1937.17        18.96 o
   5  11   0         10.96         17.64         4.02 o
   9  11   0         58.31         49.60         2.10 o
 -12  12   0        112.83        160.88         2.45 o
 -10  12   0        114.14        124.91         3.32 o
  -8  12   0         25.02         21.44         1.54 o
  -6  12   0        590.90        558.59         5.57 o
  -4  12   0        478.41        477.08         5.93 o
  -2  12   0       2369.96       2460.60        25.03 o
   0  12   0        162.31        118.52         5.42 o
   2  12   0       2370.37       2827.59        23.26 o
   8  12   0         25.00         24.10         1.92 o
 -11  13   0         13.03         15.10         0.86 o
  -9  13   0          0.34          1.22         1.57 o
  -7  13   0         46.51         41.42         1.44 o
  -5  13   0         43.89         38.73         1.84 o
  -3  13   0         72.61         76.13         2.60 o
  -1  13   0         59.19         54.85         4.37 o
   1  13   0         59.14         56.94         4.54 o
   7  13   0         46.51         39.47         2.27 o
   9  13   0          0.34          1.40         1.05 o
 -10  14   0          8.68         12.92         1.05 o
  -8  14   0         27.36         28.30         1.42 o
  -6  14   0        107.77         92.27         2.62 o
  -4  14   0          0.33          1.10         1.29 o
  -2  14   0          7.07          8.75         2.36 o
   0  14   0          0.00          0.89         1.33 o
   4  14   0          0.32          0.17         1.40 o
   6  14   0        107.78         92.42         3.14 o
   8  14   0         27.33         28.11         1.75 o
  -7  15   0         64.91         43.49         2.45 o
  -5  15   0         34.94         33.78         1.91 o
  -3  15   0         75.31         76.63         2.34 o
  -1  15   0         87.07         88.04         3.32 o
   1  15   0         87.08         85.60         2.97 o
   3  15   0         75.16         72.66         2.97 o
   5  15   0         35.39         38.42         2.44 o
   7  15   0         64.88         45.58         2.27 o
   9  15   0        235.19        248.90         3.32 o
  -8  16   0          3.74          2.10         1.22 o
  -6  16   0          2.51          2.10         1.57 o
  -4  16   0        120.59         97.56         2.59 o
  -2  16   0         25.46         24.95         1.66 o
   0  16   0         26.26         27.76         1.92 o
   2  16   0         25.48         25.32         2.10 o
   4  16   0        120.44        103.08         3.32 o
   6  16   0          2.53          3.32         1.40 o
   8  16   0          3.74          2.79         1.05 o
  -9  17   0          0.37          1.92         0.70 o
  -7  17   0          0.40          0.17         1.22 o
  -5  17   0          1.45          1.05         1.75 o
  -3  17   0        123.66        109.72         3.84 o
  -1  17   0         60.85         60.78         3.14 o
   1  17   0         60.90         59.56         2.62 o
   3  17   0        123.66        117.58         3.49 o
   5  17   0          1.44          1.92         1.40 o
   7  17   0          0.39          0.35         1.05 o
  -6  18   0          0.30          0.17         1.22 o
  -4  18   0         60.23         56.41         2.79 o
  -2  18   0        155.48        143.46         4.19 o
   0  18   0          0.13          3.14         1.57 o
   2  18   0        155.84        150.62         3.49 o
   4  18   0         60.25         55.89         2.27 o
   6  18   0          0.32          1.57         1.22 o
  -5  19   0          6.43          6.81         1.22 o
  -3  19   0         29.94         28.11         2.10 o
  -1  19   0          5.98          7.33         1.75 o
   1  19   0          5.95          5.59         1.40 o
  -4  20   0         64.44         75.10         2.10 o
  -2  20   0         87.92         81.92         2.62 o
   0  20   0          0.67         -0.52         1.05 o
  -3  21   0         29.41         30.73         1.22 o
  -1  21   0          7.61          8.38         0.87 o
 -15   1   1        207.19        215.12         2.18 o
 -13   1   1        635.53        633.48        10.25 o
 -11   1   1          1.35          4.37         1.28 o
  -9   1   1        115.19        130.57         3.95 o
  -7   1   1         57.50         59.52         2.34 o
  -5   1   1          4.02          5.25         0.63 o
  -3   1   1          6.05          6.64         0.61 o
  -1   1   1        633.58        619.74         3.05 o
 -14   2   1         21.54         20.38         1.29 o
 -12   2   1        688.91        686.44         6.32 o
 -10   2   1         51.65         52.00         1.51 o
  -8   2   1        450.23        509.10        26.72 o
  -6   2   1        245.87        319.34         4.65 o
  -4   2   1          3.96          3.29         0.50 o
  -2   2   1       2349.05       2312.77        32.32 o
   0   2   1       4232.66       4037.49        12.21 o
 -15   3   1         61.14         54.66         1.57 o
 -13   3   1        134.20        162.50         3.59 o
 -11   3   1        188.98        183.84         3.32 o
  -9   3   1         37.21         19.91         3.32 o
  -7   3   1        702.91        815.12        17.04 o
  -5   3   1        384.87        564.71         6.34 o
 -14   4   1         12.65         11.51         1.40 o
 -12   4   1          2.77          2.70         0.93 o
 -10   4   1        469.26        512.99         6.77 o
  -8   4   1          6.08          3.14         2.97 o
  -6   4   1       2407.01       2876.42        42.08 o
  -4   4   1        154.12        180.38         2.14 o
  -2   4   1       2577.81       2870.38         7.55 o
   0   4   1       3912.77       4117.20        15.57 o
 -13   5   1         18.43         17.54         0.97 o
 -11   5   1          3.02          2.17         0.97 o
  -9   5   1         13.50          5.24         4.54 o
  -7   5   1        338.73        254.30         8.58 o
  -5   5   1       2487.67       2794.67        21.85 o
  -3   5   1         69.36         97.77         1.40 o
  -1   5   1       2061.91       2140.27         4.87 o
 -14   6   1          6.08          5.68         0.74 o
 -12   6   1         65.59         56.90         1.34 o
 -10   6   1        222.27        232.89         4.20 o
  -8   6   1        216.87        300.07         9.27 o
  -6   6   1       3912.27       3875.32        27.26 o
  -4   6   1      10881.58      10518.15        26.93 o
  -2   6   1         14.09          7.33         0.70 o
   0   6   1       1948.65       2028.39        12.55 o
   2   6   1        101.77         65.20         2.80 o
 -13   7   1          1.42          1.52         0.60 o
 -11   7   1        105.14        117.27         2.01 o
  -9   7   1          4.88          4.89         1.62 o
  -7   7   1         43.81         49.42         2.83 o
  -5   7   1        414.42        447.27        16.82 o
  -3   7   1       1384.19       1532.41         9.53 o
   1   7   1          5.90          6.81         1.40 o
 -14   8   1          3.24          4.19         0.87 o
 -12   8   1         63.52         69.30         1.49 o
 -10   8   1          1.93          2.10         1.75 o
  -8   8   1          0.13          0.44         2.97 o
  -6   8   1          6.34          5.68         2.16 o
  -4   8   1       1135.83       1143.24        26.73 o
  -2   8   1       1438.02       1609.17        12.58 o
   2   8   1       1988.40       2335.77        17.44 o
   4   8   1         45.06         52.57         3.32 o
   6   8   1        657.45        735.48        13.16 o
 -13   9   1         81.93         87.73         1.59 o
 -11   9   1         26.37         24.27         2.44 o
  -9   9   1        127.50        144.15         3.84 o
  -7   9   1        578.64        637.04        10.43 o
  -5   9   1       2958.08       3410.69        28.94 o
  -3   9   1        743.93        883.71        10.02 o
  -1   9   1       3536.22       3636.37        23.99 o
   3   9   1       2812.34       2438.03        19.83 o
   5   9   1        488.07        573.12        10.86 o
 -12  10   1          0.68          2.63         1.13 o
 -10  10   1         17.86         15.37         2.10 o
  -8  10   1         89.58         73.82         2.16 o
  -6  10   1         60.79         68.86         3.33 o
  -4  10   1         36.49         41.74         3.67 o
  -2  10   1        139.13        140.19         4.02 o
   0  10   1       2173.23       2440.35        20.45 o
   2  10   1        234.71        239.30         6.12 o
   4  10   1        291.54        312.49         7.87 o
   6  10   1         17.28          9.78         5.06 o
 -13  11   1         13.03         15.37         1.05 o
 -11  11   1         17.26         16.06         1.92 o
  -9  11   1        125.43        105.01         3.32 o
  -7  11   1         34.44         23.04         1.56 o
  -5  11   1        135.74        150.32         7.25 o
  -3  11   1         12.23         15.02         2.97 o
  -1  11   1        426.30        478.95         9.81 o
   1  11   1        119.10         90.87         4.37 o
   3  11   1        255.43        278.99         7.17 o
   5  11   1         61.32         82.97         4.37 o
   9  11   1         33.88         37.20         1.75 o
 -12  12   1         31.06         34.40         1.11 o
 -10  12   1         23.57         13.27         1.92 o
  -8  12   1         75.07         64.94         2.09 o
  -6  12   1        612.42        631.91         8.94 o
  -4  12   1         20.35         34.23         4.02 o
  -2  12   1         98.55        132.96         5.94 o
   0  12   1        222.14        207.93         6.65 o
 -11  13   1          0.50          0.17         1.05 o
  -9  13   1          1.20          0.72         1.83 o
  -7  13   1        182.24        164.81         4.72 o
  -5  13   1          0.46         -1.05         1.83 o
  -3  13   1         65.28         66.72         2.97 o
  -1  13   1        487.92        471.57        10.86 o
   1  13   1         46.55         50.65         4.37 o
   9  13   1         12.70         15.02         1.22 o
 -10  14   1          3.42          2.44         1.05 o
  -8  14   1          0.95          1.40         1.57 o
  -6  14   1        430.51        375.24         6.83 o
  -4  14   1         41.20         33.61         1.84 o
  -2  14   1         68.28         62.30         2.49 o
   0  14   1        125.91        127.56         5.07 o
   6  14   1        166.20        136.48         3.67 o
   8  14   1          3.27          1.75         1.05 o
 -11  15   1          0.03          0.00         0.70 o
  -9  15   1        163.40        183.99         3.67 o
  -7  15   1         13.10          9.95         1.92 o
  -5  15   1        110.20         99.93         4.02 o
  -3  15   1         64.27         51.50         2.04 o
   1  15   1        207.13        211.00         4.37 o
   3  15   1          9.07          8.56         1.57 o
   5  15   1        103.57        100.27         3.32 o
   7  15   1        177.41        190.13         3.84 o
   9  15   1         11.00         18.68         1.05 o
 -10  16   1          2.73          2.97         0.87 o
  -8  16   1          2.36         -0.52         1.22 o
  -6  16   1         11.45         10.13         2.10 o
  -4  16   1        170.60        165.15         4.72 o
  -2  16   1         40.77         36.32         2.62 o
   0  16   1         64.00         64.68         2.01 o
   2  16   1          5.11          4.19         1.57 o
   4  16   1         37.35         36.15         2.27 o
   6  16   1          4.04          4.89         1.40 o
   8  16   1         11.59         14.14         1.22 o
  -9  17   1         13.80         15.54         1.05 o
  -7  17   1         10.10          8.90         1.57 o
  -5  17   1         12.36          8.21         1.92 o
  -3  17   1        168.55        161.30         4.54 o
  -1  17   1        102.39        104.82         3.67 o
   1  17   1        313.41        354.28         8.39 o
   3  17   1        193.42        203.96         4.19 o
   5  17   1         23.98         21.48         1.75 o
   7  17   1          1.44          0.17         1.05 o
  -8  18   1         10.85         11.23         0.67 o
  -6  18   1          9.16          8.03         1.40 o
  -4  18   1          3.48          6.46         1.75 o
  -2  18   1          4.70          4.19         1.57 o
   0  18   1         43.75         41.21         1.92 o
   2  18   1        341.40        334.23         4.90 o
   4  18   1          2.33         -0.17         1.22 o
   6  18   1          2.42          2.10         1.05 o
  -7  19   1          2.71          1.22         0.87 o
  -5  19   1          2.77          4.54         1.22 o
  -3  19   1         41.23         43.13         2.44 o
  -1  19   1          8.30          6.63         1.57 o
   1  19   1        204.61        215.67         3.67 o
   3  19   1        108.77        104.29         2.45 o
  -4  20   1         50.56         55.53         1.92 o
  -2  20   1          0.22          0.52         1.05 o
   0  20   1        139.76        156.72         2.80 o
  -3  21   1          4.75          4.89         0.70 o
 -14   0   2        480.81        458.01         6.65 o
 -12   0   2        154.12        134.91         4.19 o
 -10   0   2        383.08        388.27         9.28 o
  -8   0   2        813.58       1133.17        10.55 o
  -6   0   2       1812.89       2215.95        18.35 o
  -4   0   2       1498.73       1440.52        10.74 o
 -15   1   2        154.12        160.89         4.46 o
 -13   1   2        207.40        207.42         6.55 o
 -11   1   2          1.14          3.18         0.97 o
  -9   1   2        255.13        315.19        14.87 o
  -7   1   2        316.79        330.10         3.63 o
  -5   1   2       3176.24       3369.32        14.22 o
  -3   1   2       5024.45       4750.49        12.01 o
 -14   2   2         46.71         40.46         1.66 o
 -12   2   2         91.84         92.29         2.59 o
 -10   2   2        236.67        232.41         8.04 o
  -8   2   2        580.86        603.12         8.09 o
  -6   2   2        279.12        323.08         6.24 o
  -4   2   2       3228.61       3363.22        17.05 o
   0   2   2         56.46         47.41         2.80 o
 -15   3   2          6.33          4.19         1.22 o
 -13   3   2          5.93          7.45         0.94 o
 -11   3   2        195.28        189.39         4.82 o
  -9   3   2        169.83        117.82         5.77 o
  -7   3   2       1591.91       1541.97        42.07 o
  -5   3   2       4324.51       4493.35        21.37 o
   1   3   2        464.47        458.55         5.98 o
 -14   4   2          0.77          0.51         0.67 o
 -12   4   2          0.50          0.64         0.82 o
 -10   4   2         34.18         31.79         1.26 o
  -8   4   2        837.90        770.37        13.53 o
  -6   4   2       1044.93       1152.83        10.55 o
  -4   4   2        841.86        770.09        14.96 o
   0   4   2        405.48        441.97         5.80 o
 -15   5   2          2.36          1.71         0.54 o
 -13   5   2          3.35          1.84         0.67 o
 -11   5   2          6.36          4.85         0.94 o
  -9   5   2        126.74        137.88         6.64 o
  -7   5   2       1548.93       1637.46        17.96 o
  -5   5   2       4701.15       5025.90        14.92 o
  -3   5   2       4261.21       4238.76        20.10 o
   1   5   2        284.11        232.71         4.91 o
 -14   6   2          3.78          4.68         0.80 o
 -12   6   2         11.18         12.33         0.93 o
 -10   6   2         33.76         35.83         1.35 o
  -8   6   2        981.07       1070.68        16.88 o
  -6   6   2      20461.93      20310.87       153.97 o
  -4   6   2       1386.31       1737.32        11.96 o
   0   6   2      10955.99       9700.12        32.49 o
   2   6   2        245.32        147.57         4.55 o
 -13   7   2          0.06          0.56         0.77 o
 -11   7   2          9.69         11.02         1.03 o
  -9   7   2         60.65         82.30         2.97 o
  -7   7   2        215.40        223.16         7.35 o
  -5   7   2         72.86         46.12         1.72 o
  -3   7   2       2165.65       2754.44        12.86 o
   1   7   2          5.78          5.59         1.92 o
   3   7   2        173.42        299.37         7.17 o
   5   7   2         20.26         26.37         3.14 o
   7   7   2       1945.39       2022.23        22.80 o
 -14   8   2         17.74         15.89         0.84 o
 -12   8   2        261.94        241.21         9.35 o
 -10   8   2          2.92          0.17         1.75 o
  -8   8   2         19.33         19.26         3.23 o
  -6   8   2         77.96        108.61         3.75 o
  -4   8   2         89.57         46.63         8.13 o
   2   8   2       1280.94       1635.05        15.89 o
   4   8   2        116.48        115.86         5.07 o
   6   8   2       2920.54       2975.60        27.05 o
 -13   9   2         16.38         13.50         1.04 o
 -11   9   2        125.45         97.14         3.49 o
  -9   9   2        322.21        299.04         3.88 o
  -7   9   2        130.63         99.96         5.94 o
  -5   9   2        916.84       1059.70        42.21 o
  -3   9   2        104.59        106.43         3.84 o
   3   9   2       3346.15       3525.30        25.79 o
   5   9   2        394.16        403.52         9.80 o
 -14  10   2         33.95         36.85         1.40 o
 -12  10   2          2.76          1.40         0.99 o
 -10  10   2        108.10        102.35         7.16 o
  -8  10   2          4.34          7.24         1.69 o
  -6  10   2          9.01         24.44         3.49 o
  -4  10   2         52.12         41.11         4.54 o
   2  10   2         49.93         54.67         3.67 o
   4  10   2        261.19        271.98         7.87 o
 -13  11   2          0.79          1.05         0.74 o
 -11  11   2          0.96          2.44         1.57 o
  -9  11   2        342.79        305.39         4.01 o
  -7  11   2          6.97         10.57         1.74 o
  -5  11   2          0.48         -3.49         3.84 o
  -3  11   2        362.44        299.30        20.22 o
  -1  11   2       1901.46       1741.48        18.42 o
   3  11   2        231.69        289.42         8.04 o
   9  11   2         70.73         81.91         2.10 o
 -12  12   2         11.88         11.43         1.04 o
 -10  12   2         21.24         13.53         1.31 o
  -8  12   2         56.62         55.89         2.62 o
  -6  12   2         59.45         60.66         3.51 o
  -4  12   2          0.84         -0.35         3.84 o
  -2  12   2        768.93        729.06        13.17 o
   0  12   2         27.08         34.05         3.32 o
 -11  13   2          2.88          2.62         1.22 o
  -9  13   2         10.09         11.33         1.22 o
  -7  13   2        181.25        167.26         4.72 o
  -5  13   2         34.92         37.20         2.62 o
  -3  13   2         54.61         50.82         3.32 o
  -1  13   2         10.35          6.98         3.49 o
   1  13   2         80.88         91.71         4.89 o
   9  13   2         16.14         15.71         1.05 o
 -12  14   2          3.52          8.03         1.05 o
 -10  14   2          0.41          0.85         0.92 o
  -8  14   2         48.93         41.74         2.79 o
  -6  14   2        250.11        216.11         5.42 o
  -4  14   2        564.96        496.67         7.88 o
  -2  14   2        995.98        982.58        10.72 o
   0  14   2          5.04          7.16         2.62 o
   8  14   2         63.95         55.71         1.92 o
 -11  15   2          0.34         -0.87         0.87 o
  -9  15   2        130.05        134.87         3.67 o
  -7  15   2         10.21         14.49         2.10 o
  -5  15   2        299.88        261.63         5.77 o
  -3  15   2         22.90         18.51         2.27 o
  -1  15   2       1736.83       1760.25        14.11 o
   7  15   2          1.77          2.79         1.05 o
 -10  16   2          2.71          1.44         0.67 o
  -8  16   2         13.16         17.64         1.92 o
  -6  16   2          7.01          6.98         1.75 o
  -4  16   2          8.26          8.03         1.92 o
  -2  16   2         66.52         59.91         3.14 o
   0  16   2        414.79        410.90         5.60 o
   2  16   2          1.94          1.92         1.40 o
   4  16   2         48.11         45.93         2.44 o
   6  16   2          0.39          0.70         1.22 o
   8  16   2          3.82          6.98         0.70 o
  -9  17   2          8.94          5.16         0.74 o
  -7  17   2          0.27          1.40         1.40 o
  -5  17   2        102.42         96.78         3.49 o
  -3  17   2         15.58         17.98         2.10 o
  -1  17   2         91.31         83.32         3.32 o
   1  17   2        251.41        251.92         4.37 o
   3  17   2         94.28         79.65         2.79 o
   5  17   2          7.66          6.98         1.40 o
   7  17   2         10.99         16.24         1.05 o
  -8  18   2         32.25         27.82         2.36 o
  -6  18   2          8.06         10.13         1.57 o
  -4  18   2         29.11         32.83         2.27 o
  -2  18   2         66.32         72.48         2.97 o
   0  18   2         70.38         66.84         3.41 o
   2  18   2        664.32        687.36         6.48 o
   4  18   2         21.15         27.94         1.75 o
   6  18   2         37.99         52.74         1.57 o
  -7  19   2          4.20          3.32         1.05 o
  -5  19   2          1.83          1.40         1.22 o
  -3  19   2          2.53          2.97         1.40 o
  -1  19   2         12.14         13.79         1.57 o
   1  19   2         21.12         21.83         1.40 o
   3  19   2         35.81         39.29         1.57 o
  -6  20   2          4.88          6.81         0.87 o
  -4  20   2          2.41          3.84         1.05 o
  -2  20   2         10.75         14.67         1.22 o
 -15   1   3        108.07        118.13         2.28 o
 -13   1   3          3.44          1.44         0.94 o
 -11   1   3        717.40        708.21        14.94 o
  -9   1   3        788.51        823.78        15.77 o
  -7   1   3        877.02        835.52        30.55 o
  -5   1   3        931.28        818.96         9.37 o
  -3   1   3        131.39        107.37         2.36 o
   1   1   3       4466.81       3822.34        14.99 o
 -16   2   3         65.15         78.77         1.92 o
 -14   2   3          9.81         14.04         1.04 o
 -12   2   3        146.95        157.56         6.15 o
 -10   2   3        269.48        258.01         8.05 o
  -8   2   3       2719.07       2634.72        55.73 o
  -6   2   3       2907.74       2789.45        35.23 o
  -4   2   3       1212.90       1177.55        10.30 o
  -2   2   3         24.83         28.65         1.05 o
   0   2   3       2761.92       1922.40        12.36 o
   2   2   3        195.41        120.04         3.85 o
 -15   3   3         71.29         65.49         2.02 o
 -13   3   3         38.54         37.50         1.17 o
 -11   3   3        572.32        607.25         5.29 o
  -9   3   3        236.46        275.11         6.11 o
  -7   3   3       1823.97       1724.46        12.48 o
  -5   3   3       8825.25       8119.45        32.71 o
  -3   3   3       2710.88       3293.39        17.25 o
  -1   3   3       5784.02       5386.60         7.77 o
   7   3   3         59.53         59.56         5.07 o
 -14   4   3          3.98          3.68         0.69 o
 -12   4   3          1.39          1.41         0.78 o
 -10   4   3         73.29         77.21         5.24 o
  -8   4   3         10.10          1.77         1.76 o
  -6   4   3       2931.88       3187.34        20.43 o
  -4   4   3       1549.43       1603.45        13.17 o
   0   4   3        590.82        819.83         8.97 o
   2   4   3        588.68        541.60         8.43 o
   4   4   3       1102.93       1213.73        14.98 o
   6   4   3          3.56         -0.52         3.84 o
 -15   5   3         33.07         30.46         1.17 o
 -13   5   3          9.27         11.09         0.83 o
 -11   5   3         16.71         14.56         0.95 o
  -9   5   3        125.63        135.61         6.29 o
  -7   5   3          3.77          4.85         1.23 o
  -5   5   3        985.47       1141.73         8.36 o
   1   5   3         52.18         70.75         3.49 o
   3   5   3        607.23        601.59         9.83 o
   5   5   3        272.98        322.60         8.57 o
 -14   6   3         28.53         26.51         0.89 o
 -12   6   3         56.99         59.67         1.38 o
 -10   6   3         11.39         17.80         1.16 o
  -8   6   3       3363.03       3569.92        28.10 o
  -6   6   3      14557.68      13756.31        41.61 o
  -4   6   3         12.46         11.52         1.92 o
   0   6   3       6301.22       6728.48        29.59 o
   2   6   3       1122.64        958.61        12.17 o
   4   6   3         27.87         35.97         3.14 o
 -15   7   3          4.63          3.49         0.87 o
 -13   7   3         89.09         91.25         1.78 o
 -11   7   3         28.16         21.57         2.88 o
  -9   7   3          2.93          8.21         4.36 o
  -7   7   3        167.73        149.54         3.35 o
  -5   7   3       1261.05       1270.93        47.77 o
   1   7   3        469.49        483.64         8.59 o
   3   7   3         88.48         64.30         4.02 o
   5   7   3        600.81        553.82        11.57 o
 -14   8   3          1.73          2.68         0.67 o
 -12   8   3         70.78         66.39         2.10 o
 -10   8   3         39.41         36.80         1.51 o
  -8   8   3        153.36        174.96         7.17 o
  -6   8   3       1123.00        988.17        18.58 o
  -4   8   3       1566.99       1456.84        14.16 o
   2   8   3        441.00        371.65         8.41 o
   4   8   3         75.60         53.28         4.37 o
 -13   9   3         13.89         12.53         1.23 o
 -11   9   3         26.38         28.47         1.61 o
  -9   9   3       3290.20       3151.81        42.31 o
  -7   9   3        640.54        681.25        32.45 o
  -5   9   3        300.41        414.80         6.83 o
  -3   9   3        115.78        108.88         4.37 o
   3   9   3        229.25        193.42         6.82 o
   5   9   3       1156.62       1184.67        17.41 o
 -14  10   3         10.18          7.29         0.80 o
 -12  10   3         19.30         15.76         1.36 o
 -10  10   3        318.06        302.71         6.73 o
  -8  10   3         78.33         89.62         2.17 o
  -6  10   3          4.03          7.13         2.53 o
  -4  10   3        443.15        399.76         9.02 o
   4  10   3       2041.98       2254.34        23.53 o
 -13  11   3          1.45          1.05         0.80 o
 -11  11   3         14.46         12.93         2.53 o
  -9  11   3        455.53        435.01         6.30 o
  -7  11   3        117.65        132.19         3.44 o
  -5  11   3        235.07        228.98        21.60 o
  -3  11   3        127.38        109.80         3.43 o
 -12  12   3         68.56         68.30         1.73 o
 -10  12   3         48.49         54.26         1.91 o
  -8  12   3         37.41         35.28         2.62 o
  -6  12   3         26.69         49.59         2.79 o
  -4  12   3       1708.35       1698.32        20.66 o
  -2  12   3        158.31        147.17         5.42 o
 -13  13   3          1.39          2.97         0.87 o
 -11  13   3         10.34         11.61         0.94 o
  -9  13   3         32.95         31.85         2.10 o
  -7  13   3         43.88         39.99         2.79 o
  -5  13   3         81.75         69.70         3.32 o
  -3  13   3       1720.57       1677.13        20.65 o
  -1  13   3          9.50          8.90         4.02 o
 -12  14   3          0.24          0.70         1.05 o
 -10  14   3         29.41         37.99         1.47 o
  -8  14   3         58.45         60.08         2.97 o
  -6  14   3         29.16         22.70         2.44 o
  -4  14   3          8.98          9.78         1.92 o
  -2  14   3        646.15        665.55         8.59 o
   8  14   3         21.93         22.70         1.22 o
 -11  15   3         13.50         15.19         0.86 o
  -9  15   3          3.66          3.84         1.57 o
  -7  15   3         33.14         30.21         2.44 o
  -5  15   3         82.70         64.80         3.14 o
  -3  15   3        163.41        159.56         4.54 o
  -1  15   3        591.58        628.45         6.66 o
   7  15   3          2.48          2.44         0.87 o
 -10  16   3          2.80          1.75         0.87 o
  -8  16   3          1.98          2.62         1.57 o
  -6  16   3         64.15         57.29         2.97 o
  -4  16   3         82.75         73.54         3.32 o
  -2  16   3        376.59        390.33         6.47 o
   0  16   3        159.74        165.84         3.67 o
   2  16   3          3.31          2.97         1.57 o
   4  16   3          0.51          1.05         1.40 o
   6  16   3         10.73         11.87         1.22 o
  -9  17   3          1.49          1.22         0.67 o
  -7  17   3         39.57         33.18         2.27 o
  -5  17   3         49.33         42.96         2.62 o
  -3  17   3         37.58         39.64         2.44 o
  -1  17   3        676.27        761.64         8.06 o
   1  17   3        142.94        145.20         3.32 o
   3  17   3          2.04          1.57         1.22 o
   5  17   3         31.69         30.56         1.57 o
  -8  18   3         31.29         40.51         1.75 o
  -6  18   3         12.70         12.05         1.57 o
  -4  18   3         53.33         46.98         2.27 o
  -2  18   3         15.00         15.89         1.57 o
   0  18   3         53.26         49.60         1.92 o
   2  18   3        178.00        157.10         3.15 o
   4  18   3          3.85          2.97         1.05 o
  -7  19   3          5.53          7.16         1.05 o
  -5  19   3          5.12          6.11         1.22 o
  -3  19   3         19.79         17.81         1.57 o
   1  19   3        174.97        183.13         2.80 o
   3  19   3          4.42          3.49         0.87 o
  -6  20   3          4.93          5.41         0.70 o
  -4  20   3          9.20         12.57         1.05 o
 -16   0   4         21.56         27.24         1.57 o
 -14   0   4        224.37        182.49         4.54 o
 -12   0   4        183.02        151.36         6.90 o
 -10   0   4       1862.89       1598.39        21.93 o
  -8   0   4        233.14        257.53         7.52 o
  -6   0   4       4309.04       3531.40        21.91 o
  -4   0   4       1884.84       1845.14        12.34 o
   0   0   4       3208.38       4143.77        17.77 o
   2   0   4      10266.09      10333.84        34.06 o
   4   0   4       1068.83       1592.63        15.49 o
 -15   1   4         24.31         24.12         1.66 o
 -13   1   4         92.25         92.15         2.70 o
 -11   1   4         45.27         43.59         1.14 o
  -9   1   4       1289.40       1130.89        11.84 o
  -7   1   4        553.13        457.01         6.45 o
  -5   1   4         36.63         54.80         1.91 o
  -3   1   4        234.33        135.43         5.52 o
   1   1   4        607.82        926.18         9.67 o
   3   1   4        521.49        662.26         9.65 o
   5   1   4        343.05        321.17         7.70 o
 -16   2   4         13.42         13.70         0.84 o
 -14   2   4         81.09         84.35         3.96 o
 -12   2   4        201.16        195.39         3.02 o
 -10   2   4        138.35        132.91         6.28 o
  -8   2   4        364.92        359.48        12.61 o
  -6   2   4         18.94         13.10         1.92 o
  -4   2   4         13.36         14.84         1.40 o
  -2   2   4        400.48        273.64         3.33 o
   0   2   4         12.29         22.35         1.92 o
   2   2   4       3533.66       3857.13        22.37 o
   4   2   4         14.33         27.24         2.79 o
   6   2   4        172.68        136.51         5.59 o
 -15   3   4          0.99          1.81         0.87 o
 -13   3   4        130.83        110.32         2.42 o
 -11   3   4        141.19        143.65         1.94 o
  -9   3   4        150.27        124.29         4.07 o
  -7   3   4        149.89        118.33         3.41 o
  -5   3   4        454.13        612.25         8.77 o
  -1   3   4       2925.49       3196.89         8.49 o
   1   3   4        775.35       1003.79        11.26 o
   3   3   4         88.91         83.69         4.02 o
   5   3   4        239.96        219.66         6.82 o
 -16   4   4         33.50         37.89         1.57 o
 -14   4   4         60.56         59.67         1.32 o
 -12   4   4         46.57         52.31         1.37 o
 -10   4   4         88.02         89.19         3.97 o
  -8   4   4       1085.78       1000.19         8.52 o
  -6   4   4         29.79         27.59         2.79 o
  -4   4   4        149.46        161.07         4.55 o
   0   4   4         45.71         41.92         2.79 o
   2   4   4          9.39         16.41         2.27 o
   4   4   4          1.83          1.57         2.62 o
   6   4   4         82.21         86.82         4.72 o
 -15   5   4         10.82         14.15         0.69 o
 -13   5   4          0.14          0.52         0.78 o
 -11   5   4        127.54        144.04         1.99 o
  -9   5   4        469.08        402.35         7.17 o
  -7   5   4       1959.27       1889.55        12.27 o
  -5   5   4         93.31         69.90         3.50 o
   1   5   4        904.15       1179.08        13.38 o
   3   5   4         12.81         22.00         2.79 o
   5   5   4         41.56         39.99         3.84 o
 -14   6   4         15.64         22.44         0.85 o
 -12   6   4         41.00         49.31         1.51 o
 -10   6   4        155.31        161.39         2.34 o
  -8   6   4        455.99        367.66         5.39 o
  -6   6   4       8023.41       8008.15        20.85 o
  -4   6   4        307.60        266.89         6.30 o
   2   6   4        393.55        412.49         8.76 o
   4   6   4         64.51         28.82         3.32 o
 -15   7   4          0.61         -0.16         0.67 o
 -13   7   4        109.34        119.62         2.08 o
 -11   7   4         58.90         58.11         1.82 o
  -9   7   4         86.49         94.86         5.07 o
  -7   7   4        431.84        397.09         8.23 o
  -5   7   4         31.77         23.23         2.45 o
   1   7   4        940.32       1117.83        14.25 o
   3   7   4        156.54        199.96         6.99 o
 -14   8   4         18.30         14.27         0.87 o
 -12   8   4        327.88        326.84         5.93 o
 -10   8   4        330.15        341.72         4.72 o
  -8   8   4        196.33        199.31         7.08 o
  -6   8   4         15.44          6.46         2.27 o
  -4   8   4        331.49        435.09         8.40 o
   2   8   4        300.45        391.26         9.10 o
   4   8   4       1100.83       1056.81        16.35 o
 -15   9   4          5.08          4.54         0.87 o
 -13   9   4          3.77          2.50         0.81 o
 -11   9   4        172.19        139.48         2.35 o
  -9   9   4       2792.44       2562.31        24.60 o
  -7   9   4        522.46        575.28        23.92 o
  -5   9   4         18.57         38.24         2.97 o
   3   9   4       1113.71       1299.06        17.76 o
 -14  10   4          2.41          2.10         1.05 o
 -12  10   4          1.28          1.21         0.87 o
 -10  10   4         34.87         28.83         1.73 o
  -8  10   4          1.40         -0.40         1.06 o
  -6  10   4       1254.00       1248.73        14.35 o
  -4  10   4         55.62         63.06         3.67 o
 -13  11   4          3.64          4.02         0.86 o
 -11  11   4        113.10        114.89         2.62 o
  -9  11   4          0.24         -1.17         1.17 o
  -7  11   4         51.55         43.17         2.13 o
  -5  11   4       1928.84       1931.17        44.48 o
  -3  11   4         46.02         47.68         3.49 o
 -14  12   4          6.01          5.06         0.70 o
 -12  12   4        434.78        427.78         8.66 o
 -10  12   4        110.79         75.06         5.42 o
  -8  12   4         27.12         25.68         2.01 o
  -6  12   4         65.29         50.65         2.97 o
  -4  12   4       1357.24       1339.65         9.95 o
   8  12   4        323.02        312.65         3.15 o
 -13  13   4         12.06          9.25         1.05 o
 -11  13   4         12.74         13.38         0.97 o
  -9  13   4         26.02         25.61         3.14 o
  -7  13   4          1.89         -0.70         1.57 o
  -5  13   4        272.17        267.57         5.77 o
  -3  13   4        177.29        176.89         4.54 o
 -12  14   4         10.02          5.81         0.74 o
 -10  14   4          1.32          0.22         1.05 o
  -8  14   4          4.10          5.59         1.92 o
  -6  14   4         20.13         15.72         2.10 o
  -4  14   4       1932.29       1803.41        14.30 o
 -11  15   4          3.52          0.87         0.80 o
  -9  15   4          0.19          1.42         0.96 o
  -7  15   4         40.04         28.99         2.44 o
  -5  15   4        254.33        229.39         5.25 o
  -3  15   4        135.98        117.24         4.02 o
   7  15   4         14.37         16.06         0.87 o
 -10  16   4          0.17          0.78         0.87 o
  -8  16   4          1.77          2.18         1.04 o
  -6  16   4        130.99        119.85         3.84 o
  -4  16   4          3.59          3.67         1.75 o
   4  16   4         10.83          7.68         1.40 o
   6  16   4         19.35         18.51         1.05 o
  -9  17   4          0.78          1.05         1.22 o
  -7  17   4         86.64         87.16         2.97 o
  -5  17   4          3.90          3.84         1.40 o
  -3  17   4         17.21         18.51         1.75 o
  -1  17   4        419.61        442.15         4.90 o
   1  17   4         11.83          9.08         1.40 o
   3  17   4          1.64          2.27         1.05 o
   5  17   4         24.79         27.24         1.22 o
  -8  18   4         48.01         30.91         1.57 o
  -6  18   4          5.83          5.06         1.40 o
  -4  18   4          5.90          6.46         1.40 o
   0  18   4         73.74         79.64         2.10 o
   2  18   4         29.09         28.64         1.40 o
   4  18   4         70.12         75.45         1.57 o
  -7  19   4         33.45         31.08         1.40 o
  -5  19   4          4.38          4.02         1.05 o
   1  19   4         13.64         12.40         0.87 o
 -15   1   5         10.86         11.02         0.87 o
 -13   1   5         89.11         88.27         1.81 o
 -11   1   5        588.50        587.45         4.94 o
  -9   1   5          8.13          2.76         1.96 o
  -7   1   5         24.17         19.91         2.62 o
  -5   1   5         53.04         39.78         1.72 o
  -3   1   5        993.62       1066.20        15.45 o
   1   1   5        508.39        537.92         8.24 o
 -16   2   5          6.19          6.60         0.80 o
 -14   2   5         13.04          9.98         0.84 o
 -12   2   5        282.29        267.46         4.70 o
 -10   2   5        604.33        494.87        12.62 o
  -8   2   5         14.48          9.80         2.10 o
  -6   2   5         43.20         29.34         2.45 o
  -4   2   5       1633.54       1544.95        13.50 o
   2   2   5        371.60        342.89         7.36 o
   4   2   5        194.80        167.49         5.94 o
 -15   3   5         31.57         29.75         1.10 o
 -13   3   5         98.53         96.47         1.74 o
 -11   3   5        332.13        371.69         2.39 o
  -9   3   5         55.58         63.64         3.02 o
  -7   3   5         96.37         89.47         4.37 o
  -5   3   5       1458.44       1851.50        15.76 o
   1   3   5        547.15       1019.18        12.28 o
   3   3   5        289.35        302.17         7.52 o
   5   3   5        372.70        379.23         9.28 o
 -16   4   5          0.69          1.78         0.67 o
 -14   4   5         79.59         69.67         1.41 o
 -12   4   5         28.17         28.12         1.08 o
 -10   4   5        105.52         84.22         3.70 o
  -8   4   5          4.94          3.80         1.30 o
  -6   4   5         89.68         57.31         3.49 o
  -4   4   5       1544.61       1420.71        14.00 o
   2   4   5         34.37         51.87         3.67 o
   4   4   5        137.26         95.42         4.89 o
 -15   5   5        223.68        225.22         2.89 o
 -13   5   5         17.97         14.26         0.83 o
 -11   5   5         48.27         47.44         1.37 o
  -9   5   5         33.18         24.97         2.39 o
  -7   5   5         13.36         33.30         2.03 o
  -5   5   5        118.95         58.73         3.32 o
   1   5   5        352.44        277.52         7.18 o
   3   5   5        266.16        350.54         8.75 o
 -16   6   5         49.38         44.36         1.40 o
 -14   6   5         45.94         38.79         1.39 o
 -12   6   5          1.38          0.28         0.93 o
 -10   6   5        114.39        104.50         1.71 o
  -8   6   5        756.69        949.26        10.96 o
  -6   6   5        709.21        744.79        11.59 o
  -4   6   5       3497.79       3451.56        23.93 o
   2   6   5        614.66        633.45        11.40 o
   4   6   5        602.54        623.76        12.44 o
 -15   7   5         16.70         15.03         0.99 o
 -13   7   5         28.85         28.79         1.14 o
 -11   7   5          1.19         -0.36         0.83 o
  -9   7   5        608.94        626.44         4.00 o
  -7   7   5         11.26         21.55         5.15 o
  -5   7   5        302.43        266.92         6.83 o
   3   7   5          0.47         -1.57         4.36 o
 -14   8   5         42.60         42.80         1.24 o
 -12   8   5         18.87         21.94         1.44 o
 -10   8   5          3.85          3.31         0.84 o
  -8   8   5       1241.93       1297.30        34.42 o
  -6   8   5         12.27         10.48         2.62 o
  -4   8   5          6.94         12.92         2.44 o
 -15   9   5          1.72         -0.17         0.87 o
 -13   9   5         38.33         39.03         1.64 o
 -11   9   5        304.12        289.62         8.41 o
  -9   9   5       2302.07       2116.09        11.37 o
  -7   9   5        569.89        520.77        16.04 o
  -5   9   5        522.96        597.46        10.87 o
 -14  10   5          6.74          6.29         1.40 o
 -12  10   5         87.44         79.39         1.78 o
 -10  10   5          2.82          1.21         0.79 o
  -8  10   5        528.15        527.29        10.25 o
  -6  10   5        336.45        326.01         8.75 o
  -4  10   5         20.77         25.15         2.97 o
 -13  11   5         55.37         54.75         3.06 o
 -11  11   5          5.11          6.45         1.00 o
  -9  11   5        108.80         95.80         2.19 o
  -7  11   5       1781.61       1742.20        20.56 o
  -5  11   5        683.16        696.42         5.53 o
  -3  11   5         41.36         46.98         3.67 o
 -14  12   5         38.71         29.69         1.22 o
 -12  12   5        581.90        508.77         8.40 o
 -10  12   5         29.81         25.39         1.59 o
  -8  12   5         70.57         68.12         3.32 o
  -6  12   5        300.62        322.19         6.30 o
  -4  12   5       1475.05       1493.09        15.07 o
 -13  13   5          3.10          1.78         0.67 o
 -11  13   5         22.15         23.37         1.92 o
  -9  13   5         29.99         27.09         1.59 o
  -7  13   5         34.65         33.53         2.44 o
  -5  13   5        833.91        818.83         9.65 o
   7  13   5         13.05         12.05         0.87 o
 -12  14   5         11.42          8.40         0.86 o
 -10  14   5         13.96         16.35         1.57 o
  -8  14   5         39.34         36.68         2.97 o
  -6  14   5         39.06         39.12         2.62 o
  -4  14   5        695.93        721.29         8.76 o
   6  14   5         37.06         37.02         1.40 o
 -11  15   5          0.16          1.51         0.71 o
  -9  15   5          8.53         11.35         2.01 o
  -7  15   5         20.72         17.81         2.10 o
  -5  15   5          7.27          7.16         1.75 o
   5  15   5          9.44         12.40         1.22 o
 -10  16   5          4.78          3.67         1.22 o
  -8  16   5          0.91          1.40         1.40 o
  -6  16   5         16.80         12.40         1.75 o
  -4  16   5          1.15          3.32         1.75 o
   4  16   5          0.98          2.10         1.05 o
  -9  17   5         27.00         28.11         1.57 o
  -7  17   5        102.51         89.26         2.97 o
  -5  17   5          0.55          2.79         1.40 o
  -1  17   5         64.89         62.87         1.92 o
   1  17   5         10.20          7.68         1.22 o
   3  17   5         13.21         18.86         1.22 o
  -8  18   5         56.26         73.52         2.10 o
  -6  18   5         52.66         48.90         2.10 o
   0  18   5          6.75          5.41         0.87 o
   2  18   5         20.64         13.62         1.05 o
 -16   0   6          4.07          6.98         1.22 o
 -14   0   6        182.42        185.78         3.15 o
 -12   0   6        205.76        165.68         5.42 o
 -10   0   6         89.08         84.21         5.07 o
  -6   0   6      18413.72      16226.08        50.72 o
  -4   0   6        538.58        761.77         8.95 o
 -17   1   6          2.83          1.75         0.70 o
 -15   1   6          9.85         10.49         0.95 o
 -13   1   6        154.54        149.03         2.14 o
 -11   1   6         22.65         24.89         1.18 o
  -9   1   6          8.19         11.48         1.80 o
  -7   1   6        439.46        441.78         9.11 o
  -5   1   6       1340.47       1597.78        24.92 o
  -3   1   6        361.64        492.72         6.57 o
 -16   2   6          0.38          0.38         0.71 o
 -14   2   6         36.85         35.54         1.34 o
 -12   2   6          2.25          3.54         0.67 o
 -10   2   6         18.98         21.53         2.88 o
  -8   2   6         15.62          9.95         2.44 o
  -6   2   6        285.99        327.31         7.35 o
  -4   2   6        321.68        500.71        10.33 o
 -15   3   6         11.58          9.87         0.90 o
 -13   3   6        240.98        205.75         2.42 o
 -11   3   6         10.79          9.37         0.75 o
  -9   3   6        897.21        860.32        10.62 o
  -7   3   6        638.74        590.03        10.71 o
  -5   3   6        316.49        400.42         7.88 o
 -16   4   6         96.59        106.87         2.62 o
 -14   4   6          5.51          2.70         0.93 o
 -12   4   6        141.18        138.61         2.39 o
 -10   4   6          1.72          2.73         1.25 o
  -8   4   6          1.39          2.44         2.44 o
  -6   4   6        207.73        228.41         6.30 o
  -4   4   6        587.26        579.10         9.48 o
 -15   5   6          0.08          2.10         2.10 o
 -13   5   6         22.43         23.69         1.08 o
 -11   5   6        420.73        407.66         3.39 o
  -9   5   6         21.45         25.31         2.13 o
  -7   5   6         96.49         78.63         4.54 o
  -5   5   6       1146.56       1153.30        13.75 o
 -16   6   6         25.45         22.45         0.86 o
 -14   6   6          6.56          4.54         1.11 o
 -12   6   6         29.89         28.79         1.20 o
 -10   6   6        370.36        357.30         4.26 o
  -8   6   6          3.63          4.53         2.46 o
  -6   6   6        133.38        113.60         4.89 o
  -4   6   6        499.23        588.28        10.52 o
 -15   7   6         12.78         11.85         1.66 o
 -13   7   6          6.69          7.07         0.87 o
 -11   7   6        301.76        287.30         3.89 o
  -9   7   6        504.05        523.59         9.16 o
  -7   7   6         96.66         91.55         5.07 o
  -5   7   6          0.71          2.97         2.27 o
 -14   8   6          6.11          6.35         1.04 o
 -12   8   6         22.60         17.34         0.90 o
 -10   8   6       1272.67       1200.35         5.07 o
  -8   8   6        940.81        908.75         7.02 o
  -6   8   6         12.92          8.38         2.62 o
  -4   8   6        490.38        597.31        11.21 o
 -15   9   6          1.01          0.52         1.05 o
 -13   9   6         11.46         12.97         1.00 o
 -11   9   6         91.63         76.98         1.63 o
  -9   9   6        581.60        572.54         4.56 o
  -7   9   6       4047.03       4008.84        13.37 o
  -5   9   6         57.95         49.78         3.67 o
 -14  10   6          2.58          3.14         1.22 o
 -12  10   6         21.33         19.16         0.93 o
 -10  10   6         51.22         46.50         1.37 o
  -8  10   6        851.55        808.00         6.95 o
  -6  10   6        427.15        443.15         4.98 o
  -4  10   6          0.19          1.31         1.61 o
 -13  11   6         75.42         82.30         1.91 o
 -11  11   6         19.81         16.32         1.34 o
  -9  11   6          3.18          2.80         1.00 o
  -7  11   6        735.16        687.44         6.44 o
  -5  11   6         59.06         53.34         2.09 o
 -14  12   6         40.58         44.53         1.40 o
 -12  12   6        456.48        423.02         4.01 o
 -10  12   6         17.43         23.06         2.36 o
  -8  12   6          7.09          7.51         1.92 o
  -6  12   6        213.07        203.31         5.07 o
 -13  13   6          2.36          2.05         0.67 o
 -11  13   6         12.07          8.82         1.09 o
  -9  13   6          2.07          0.25         1.17 o
  -7  13   6          5.45          6.63         1.75 o
  -5  13   6        321.48        353.15         6.30 o
 -12  14   6         46.97         40.51         1.09 o
 -10  14   6         48.13         42.65         3.23 o
  -8  14   6          3.98          4.89         1.75 o
  -6  14   6          4.61          6.98         1.75 o
 -11  15   6          5.72         11.52         1.40 o
  -9  15   6         12.52          9.08         1.75 o
  -7  15   6         55.76         49.25         2.62 o
  -5  15   6         31.37         32.13         2.10 o
 -10  16   6         16.12         15.71         1.40 o
  -8  16   6         19.25         20.25         1.75 o
  -6  16   6          0.63          3.49         1.40 o
  -9  17   6         39.24         52.74         1.75 o
  -7  17   6          2.19          1.40         1.22 o
   1  17   6         27.80         31.61         1.40 o
  -8  18   6         28.06         21.65         1.05 o
  -6  18   6          7.99          8.38         1.05 o
 -17   1   7          3.40          3.84         0.70 o
 -15   1   7         33.05         38.74         1.83 o
 -13   1   7          2.05          2.06         0.78 o
 -11   1   7          0.52          1.02         0.87 o
  -7   1   7         58.19         66.45         4.45 o
  -5   1   7          1.62          2.62         2.10 o
 -16   2   7          9.94          8.57         0.86 o
 -14   2   7        186.07        204.60         2.72 o
 -12   2   7         30.65         30.21         1.18 o
 -10   2   7         56.72         66.70         1.34 o
  -8   2   7        238.92        285.09         8.40 o
  -6   2   7        234.35        252.23         6.82 o
  -4   2   7        213.55        261.64         6.30 o
 -17   3   7          4.50          4.71         0.70 o
 -15   3   7         17.92         16.43         0.97 o
 -13   3   7         35.98         33.68         1.40 o
 -11   3   7         12.59         12.55         0.94 o
  -9   3   7       1433.78       1343.19        18.69 o
  -7   3   7        280.28        236.55         7.00 o
  -5   3   7       1981.05       2608.68        20.74 o
 -16   4   7          4.39          3.49         1.22 o
 -14   4   7        124.63        129.05         6.00 o
 -12   4   7        221.20        224.89         3.76 o
 -10   4   7          2.77          4.90         1.22 o
  -8   4   7        128.73        161.47         6.29 o
  -6   4   7         66.53         90.31         4.54 o
  -4   4   7         60.34         89.26         4.19 o
 -15   5   7         36.84         32.17         1.48 o
 -13   5   7        312.81        295.29         3.38 o
 -11   5   7        427.14        436.22         4.10 o
  -9   5   7         14.45         13.80         1.33 o
  -7   5   7          2.90         17.63         2.79 o
  -5   5   7         57.38        136.77         5.24 o
 -16   6   7         48.78         44.18         1.57 o
 -14   6   7         13.79         12.16         1.00 o
 -12   6   7        218.13        210.19         4.42 o
 -10   6   7       1423.65       1354.27        18.40 o
  -8   6   7         19.82         18.70         1.72 o
  -6   6   7         33.25         26.37         2.97 o
  -4   6   7        810.68        961.82        13.87 o
 -15   7   7          0.57          0.11         0.80 o
 -13   7   7         10.45          9.55         0.89 o
 -11   7   7        429.59        403.62         3.41 o
  -9   7   7        181.48        172.49         3.80 o
  -7   7   7         53.63         48.87         2.18 o
  -5   7   7         45.99         43.49         3.67 o
 -14   8   7          1.16          1.40         0.87 o
 -12   8   7          0.35          1.71         1.02 o
 -10   8   7        786.82        745.79         5.24 o
  -8   8   7         50.98         54.32         2.22 o
  -6   8   7         36.79         32.39         2.71 o
  -4   8   7        413.05        400.75         9.45 o
 -15   9   7          1.23          2.91         1.57 o
 -13   9   7          0.68          0.26         0.71 o
 -11   9   7        112.35        132.55         2.28 o
  -9   9   7        284.10        286.06         7.26 o
  -7   9   7        125.60        109.69        12.67 o
  -5   9   7       1721.74       1706.82        11.26 o
  -3   9   7         28.21         39.81         3.49 o
 -14  10   7          0.96          0.70         0.74 o
 -12  10   7          1.33          2.56         0.75 o
 -10  10   7          1.12          0.92         0.79 o
  -8  10   7        315.52        327.92         6.30 o
  -6  10   7         82.63         87.87         3.67 o
 -13  11   7         62.15         50.51         1.54 o
 -11  11   7          7.87          8.62         0.83 o
  -9  11   7          1.02          1.77         1.22 o
  -7  11   7       1118.43       1159.63         8.26 o
 -12  12   7        310.45        292.88         4.63 o
 -10  12   7        233.98        259.24         4.37 o
  -8  12   7         97.87         97.65         3.67 o
  -6  12   7         71.86         69.34         2.97 o
 -13  13   7         29.25         29.16         1.40 o
 -11  13   7          4.49          5.18         0.96 o
  -9  13   7         20.71         17.64         2.10 o
  -7  13   7          1.57          1.75         1.75 o
 -12  14   7         10.06         13.62         1.40 o
 -10  14   7          6.79          3.14         1.57 o
  -8  14   7         19.38         18.86         1.92 o
  -6  14   7          0.89         -1.05         1.75 o
 -11  15   7          5.75          3.32         1.05 o
  -9  15   7         31.67         32.83         1.92 o
  -7  15   7          5.93          8.03         1.40 o
   3  15   7          5.38          6.63         0.70 o
 -10  16   7         13.30         11.87         1.22 o
  -8  16   7          0.52          0.00         1.05 o
   0  16   7          4.16          4.36         0.87 o
 -16   0   8        132.25        118.10         2.80 o
 -14   0   8         13.13         22.87         2.10 o
 -12   0   8          4.02          2.26         1.13 o
 -10   0   8        138.44        124.25         4.02 o
  -8   0   8       2855.96       3277.86        25.98 o
 -15   1   8         17.09         19.17         1.29 o
 -13   1   8          3.20          3.69         0.94 o
 -11   1   8         37.73         33.71         1.59 o
  -9   1   8         24.34         21.13         2.10 o
 -16   2   8        111.12        116.20         1.76 o
 -14   2   8        117.19        117.95         2.59 o
 -12   2   8          0.37         -0.84         0.84 o
 -10   2   8         10.44          8.70         1.42 o
  -8   2   8          6.54         10.48         3.49 o
  -6   2   8         46.11         68.29         3.84 o
 -15   3   8         36.05         42.72         1.03 o
 -13   3   8        457.75        427.98         9.19 o
 -11   3   8         44.30         47.81         2.09 o
  -9   3   8        835.31        849.26         7.48 o
  -7   3   8         69.58         63.93         4.02 o
  -5   3   8        262.66        202.03         6.12 o
  -3   3   8        212.59        216.64         6.29 o
 -16   4   8         12.29         11.52         1.22 o
 -14   4   8        178.97        190.18         2.98 o
 -12   4   8         80.77         81.21         3.13 o
 -10   4   8          2.67          1.32         1.29 o
  -8   4   8          5.36          5.83         1.79 o
  -6   4   8         54.72         55.54         3.49 o
  -4   4   8          0.50          1.05         2.97 o
 -15   5   8          5.28          4.25         0.81 o
 -13   5   8        563.06        575.85         5.92 o
 -11   5   8        121.83        125.79         2.96 o
  -9   5   8          1.71          4.10         1.48 o
  -7   5   8         24.01         31.08         2.06 o
  -5   5   8          8.19         17.98         3.14 o
  -3   5   8         35.93         42.09         3.49 o
 -16   6   8         14.86         16.06         1.05 o
 -14   6   8          2.00          6.45         0.94 o
 -12   6   8        279.07        275.90         2.81 o
 -10   6   8        696.02        639.16         7.89 o
  -8   6   8       1111.53       1161.54        11.43 o
  -6   6   8        133.95        151.42         3.52 o
  -4   6   8        207.80        151.05         5.77 o
 -15   7   8          2.53          3.26         0.80 o
 -13   7   8          4.01          4.84         0.87 o
 -11   7   8        426.11        437.98         5.08 o
  -9   7   8         33.34         27.44         1.36 o
  -7   7   8        191.75        180.68         3.33 o
  -5   7   8         53.58         43.14         2.62 o
 -14   8   8          3.49          3.60         0.73 o
 -12   8   8          3.15          2.65         0.87 o
 -10   8   8        579.62        606.14        12.12 o
  -8   8   8         91.28         76.93         2.46 o
  -6   8   8         61.01         68.82         3.14 o
  -4   8   8         25.51         33.70         2.44 o
 -15   9   8          1.63          0.70         0.87 o
 -13   9   8         33.03         27.78         1.13 o
 -11   9   8         23.82         27.25         1.44 o
  -9   9   8         91.80         85.42         2.53 o
  -7   9   8        634.65        664.54        15.07 o
  -5   9   8        341.84        296.01         5.95 o
 -14  10   8          1.47          1.40         0.67 o
 -12  10   8          3.51          2.51         0.72 o
 -10  10   8          6.80          5.40         1.06 o
  -8  10   8        244.45        239.53         3.88 o
  -6  10   8         61.85         57.46         3.14 o
 -13  11   8          4.58          5.12         0.67 o
 -11  11   8          3.24          2.61         0.71 o
  -9  11   8         25.17         20.66         1.59 o
  -7  11   8          1.61          0.79         1.29 o
 -12  12   8          0.30         -0.09         0.86 o
 -10  12   8         64.53         65.94         1.92 o
  -8  12   8         41.04         41.04         2.44 o
 -11  13   8          1.01          1.05         1.22 o
  -9  13   8         76.89         86.81         2.97 o
  -7  13   8         18.92         15.02         1.75 o
 -12  14   8         13.89         11.52         1.05 o
 -10  14   8         30.44         34.40         1.92 o
  -8  14   8         25.72         40.51         2.10 o
 -11  15   8          6.61          5.06         0.87 o
  -9  15   8          2.73          1.40         1.05 o
   1  15   8        276.52        289.14         2.62 o
 -15   1   9         79.23        102.31         2.53 o
 -13   1   9          0.54          0.87         0.99 o
 -11   1   9          0.42          0.00         1.57 o
 -16   2   9        111.94        123.50         1.72 o
 -14   2   9         65.69         87.55         7.60 o
 -12   2   9          0.46         -1.12         1.18 o
 -10   2   9         26.70         20.43         2.44 o
 -15   3   9         44.94         44.97         1.48 o
 -13   3   9        355.52        344.85         4.21 o
 -11   3   9        862.90        820.89         9.30 o
  -9   3   9         93.45         85.95         3.32 o
  -7   3   9        541.59        678.15        12.09 o
 -16   4   9          4.11          4.89         1.05 o
 -14   4   9        238.75        236.38         3.33 o
 -12   4   9         65.56         61.75         3.23 o
 -10   4   9        104.01         91.44         2.46 o
  -8   4   9         59.06         60.78         2.97 o
  -6   4   9        273.29        259.02         5.25 o
 -15   5   9          2.37          3.14         0.86 o
 -13   5   9        206.25        209.30         2.69 o
 -11   5   9         52.68         49.74         3.32 o
  -9   5   9        149.00        139.52         2.81 o
  -7   5   9        128.83        124.06         4.02 o
 -16   6   9         23.80         25.84         1.05 o
 -14   6   9         46.99         52.72         2.18 o
 -12   6   9        460.90        432.81         3.34 o
 -10   6   9         42.23         47.54         1.86 o
  -8   6   9        487.47        481.47         7.88 o
 -15   7   9          0.39          0.70         0.74 o
 -13   7   9          2.97          2.71         0.86 o
 -11   7   9        155.46        161.90         2.51 o
  -9   7   9          9.25         11.73         1.83 o
  -7   7   9         33.07         30.39         2.62 o
  -5   7   9         10.97         12.75         2.27 o
 -14   8   9          0.75          0.08         0.67 o
 -12   8   9          0.81          0.44         0.77 o
 -10   8   9        200.46        190.51         4.72 o
  -8   8   9         13.81         13.36         1.57 o
  -6   8   9         86.49         86.12         3.49 o
 -13   9   9          6.28          5.99         0.84 o
 -11   9   9         25.84         24.07         1.00 o
  -9   9   9         34.41         39.21         1.84 o
  -7   9   9        263.72        258.08         5.77 o
 -14  10   9          0.12          0.87         0.87 o
 -12  10   9          5.54          4.78         0.68 o
 -10  10   9         46.24         39.91         2.01 o
  -8  10   9          1.24          1.01         1.29 o
 -13  11   9          3.49          3.32         0.87 o
 -11  11   9         13.36         15.89         1.09 o
  -9  11   9         24.82         25.84         1.92 o
 -12  12   9          2.20          1.05         1.05 o
 -10  12   9         64.74         63.09         1.59 o
  -8  12   9         53.36         55.71         2.27 o
 -11  13   9          4.86          5.06         1.05 o
  -9  13   9          2.60          2.62         1.22 o
 -16   0  10        471.77        474.70         4.37 o
 -14   0  10        142.37        142.05         3.32 o
 -12   0  10          1.82          1.05         1.40 o
 -15   1  10         31.81         34.12         1.17 o
 -13   1  10         18.50         16.62         1.17 o
 -11   1  10         21.76         24.27         1.75 o
 -16   2  10        128.33        121.32         6.03 o
 -14   2  10         32.37         28.64         1.92 o
 -12   2  10         48.73         53.62         2.18 o
 -15   3  10         30.78         39.15         3.41 o
 -13   3  10        141.22        139.78         3.67 o
  -7   3  10        844.74        875.82         9.47 o
 -16   4  10          1.42          0.70         0.70 o
 -14   4  10         94.37        108.80         2.28 o
 -12   4  10          1.06         -0.35         1.75 o
  -8   4  10         87.01         83.32         3.49 o
 -15   5  10          4.21          4.08         0.87 o
 -13   5  10        216.60        219.98         4.54 o
 -11   5  10         21.95         22.87         2.44 o
  -9   5  10          1.40          1.40         1.92 o
  -7   5  10        246.82        280.26         5.59 o
 -14   6  10         61.14         52.40         1.61 o
 -12   6  10         71.35         73.54         2.45 o
 -10   6  10        135.47        133.14         4.37 o
  -8   6  10        139.89        117.59         4.02 o
  -6   6  10         41.28         34.23         2.62 o
 -15   7  10          2.92          2.44         0.87 o
 -13   7  10         18.08         14.14         1.22 o
 -11   7  10         60.03         57.63         3.14 o
  -9   7  10         21.93         26.54         2.62 o
  -7   7  10         41.96         43.48         2.79 o
 -14   8  10          2.29          2.46         0.67 o
 -12   8  10         35.47         34.83         1.83 o
 -10   8  10          5.17          6.46         2.10 o
  -8   8  10          5.77          5.59         2.10 o
 -13   9  10          7.07          6.07         0.84 o
 -11   9  10          3.65          3.20         1.00 o
  -9   9  10        131.72        135.23         4.19 o
 -12  10  10         18.31         25.67         1.57 o
 -10  10  10          7.46          8.03         1.92 o
 -11  11  10         45.15         52.39         1.75 o
 -10  12  10        149.87        186.60         2.80 o
 -15   1  11          1.82          1.16         0.70 o
 -13   1  11          9.90         11.04         0.99 o
 -11   1  11          1.18          1.22         1.40 o
 -14   2  11          8.84          7.48         1.13 o
 -12   2  11          6.75          6.98         1.57 o
  -8   2  11          0.71         -0.35         2.10 o
 -15   3  11         13.29         11.65         0.84 o
 -13   3  11          6.29          6.73         1.04 o
 -11   3  11        239.26        240.54         5.24 o
  -9   3  11          3.91          3.32         1.92 o
 -14   4  11         51.95         50.49         1.83 o
 -12   4  11          5.04          6.59         1.13 o
 -10   4  11         23.08         20.95         2.27 o
 -15   5  11          9.65         10.01         0.87 o
 -13   5  11          2.47          2.27         0.96 o
 -11   5  11          1.66          3.32         1.75 o
  -9   5  11        186.57        200.10         4.72 o
 -14   6  11         27.00         20.13         1.04 o
 -12   6  11         12.72         15.22         1.22 o
 -10   6  11        600.69        674.04         8.23 o
  -8   6  11        705.60        717.38         8.06 o
 -13   7  11          0.91          0.79         0.80 o
 -11   7  11         17.50         21.65         2.27 o
  -9   7  11        129.61        144.13         4.02 o
 -14   8  11         34.97         40.34         1.22 o
 -12   8  11          0.89          1.81         0.87 o
 -10   8  11         79.29         96.94         3.32 o
 -13   9  11         13.65          8.38         0.87 o
 -11   9  11         47.33         46.63         1.92 o
 -12  10  11          0.04          0.52         0.70 o
 -11  11  11         21.02         32.83         1.22 o
 -14   0  12        379.40        421.68         4.55 o
 -12   0  12         74.24         81.22         2.10 o
 -10   0  12         75.02         80.52         2.62 o
 -13   1  12         18.44         15.29         0.96 o
 -11   1  12          1.75          0.91         1.05 o
 -14   2  12          0.53          1.25         0.67 o
 -12   2  12         13.55         12.53         1.09 o
 -10   2  12          0.28         -0.35         1.57 o
 -13   3  12          8.09          8.87         0.92 o
 -11   3  12        256.32        288.09         4.72 o
 -14   4  12          0.63          0.00         0.55 o
 -12   4  12          9.46          6.69         0.92 o
 -10   4  12         67.70         70.39         2.62 o
 -13   5  12          5.12          3.52         0.96 o
 -11   5  12          5.83          5.06         1.57 o
  -9   5  12         18.66         23.22         1.75 o
 -12   6  12          5.77          7.88         0.87 o
 -10   6  12        410.98        507.14         5.60 o
 -13   7  12          7.43          5.76         0.87 o
 -11   7  12         55.76         49.42         1.92 o
 -12   8  12         52.33         48.55         1.57 o
 -11   9  12          3.43          5.24         0.87 o
 -10  10  12          5.26          3.32         0.70 o
 -10   2  13         12.34          8.73         0.87 o
 -11   3  13         75.47         66.02         1.75 o
 -12   4  13          2.40          2.97         0.70 o
 -11   5  13          6.03          6.29         0.87 o
                                                
